# Supplementary material for: Factors associated with stroke among adult patients with hypertension in Ayder Comprehensive Specialized Hospital, Tigray, Ethiopia, 2018: A case-control study
Source: PLoS One. 2020 Feb 13;15(2):e0228650. doi: 10.1371/journal.pone.0228650 (PMC7018071; doi:10.1371/journal.pone.0228650)
Supplement: S1 Dataset — (XLSX) [file pone.0228650.s001.xlsx]

## Sheet: S1 dataset.
id	sex	age	religion	ethinicity	marital_status	edu.stat	occupation	residency	family	d.htn	fteq.fello	lost_followup	sys.pre1	sys.pre2	syst.pre3	diastbp1	diasbp2	diasbp3	e.smoking	c.smoking	e.alcohol	c.alcohol	do_reduce.salt	e.fat	phy.excer	q1	q2	q3	q4	q5	q6	q7	q8	t.stroke	tool	comorbidity	height	weight	cholest	sugar	diagnosis	age_cat	adherence	adh_category	average_systolic.BP	systolic_cat	average_diastolic	diastolic_cat	BMI
1	1	63	1	1	1	1	5	2	2	4	2	2	160	240	135	110	120	70	2	2	1	2	1	2	7	0	1	1	1	1	1	0	0	#NULL!	#NULL!	#NULL!	1.71	70	180	130	0	2	5	1	178.333	2	100	2	23.939
2	2	50	1	1	2	1	5	2	2	1	2	2	190	140	180	120	110	80	2	2	2	2	2	2	7	1	1	1	1	1	1	1	1	#NULL!	#NULL!	#NULL!	1.55	52	150	100	0	2	8	2	170	2	103.333	2	21.6441
3	1	37	1	1	1	1	1	1	2	2	2	2	150	150	135	110	90	87	2	2	2	2	1	2	3	0	1	1	1	1	1	0	0	#NULL!	#NULL!	#NULL!	1.57	50	190	120	0	1	5	1	145	2	95.6667	2	20.2848
4	2	39	1	1	2	1	1	1	2	3	2	2	140	150	130	110	80	90	2	2	1	2	1	2	3	0	0	1	1	1	1	1	1	#NULL!	#NULL!	#NULL!	1.67	68	160	90	0	1	6	1	140	2	93.3333	2	24.3824
5	1	70	1	1	4	1	1	1	2	5	3	2	170	160	160	100	90	90	2	2	2	2	1	2	7	1	1	1	1	1	1	0	0	#NULL!	#NULL!	#NULL!	1.78	74	155	78	0	3	6	1	173.333	2	93.3333	2	23.3556
6	2	45	1	1	1	1	1	1	2	0.5	2	1	140	130	140	80	80	80	2	2	1	2	1	2	7	1	1	1	1	1	1	0	0	#NULL!	#NULL!	#NULL!	1.55	52	210	115	0	1	6	1	136.667	1	80	1	21.6441
7	2	64	1	1	2	2	1	2	2	6	3	2	170	230	150	130	120	100	2	2	1	2	1	2	6	1	1	1	1	1	1	0	0	#NULL!	#NULL!	#NULL!	1.5	49	220	122	0	2	6	1	183.333	2	116.667	2	21.7778
8	2	55	1	1	3	1	5	2	2	3	1	2	180	130	130	120	80	80	2	2	2	2	2	2	7	1	1	1	1	1	1	1	1	#NULL!	#NULL!	#NULL!	1.64	52	180	70	0	2	8	2	146.667	2	93.3333	2	19.3337
9	2	65	1	1	1	1	5	2	2	2	2	2	170	150	125	110	80	80	2	2	1	2	1	2	7	1	1	1	1	1	1	1	1	#NULL!	#NULL!	#NULL!	1.69	70	250	85	0	2	8	2	148.333	2	90	2	24.5089
11	2	63	2	1	4	1	2	2	2	3	2	2	170	190	140	110	80	85	2	2	2	2	2	2	7	1	1	1	1	1	1	0	0	#NULL!	#NULL!	#NULL!	1.75	68	170	110	0	2	6	1	166.667	2	91.6667	2	22.2041
13	1	60	1	1	1	2	3	2	1	2	1	2	180	150	130	110	120	70	1	2	1	2	1	2	5	1	1	0	1	0	1	1	1	#NULL!	#NULL!	#NULL!	1.66	84	240	100	0	2	6	1	153.333	2	100	2	30.4834
17	2	37	2	1	1	5	3	2	2	3	2	2	120	140	160	120	110	100	2	2	1	2	1	2	7	1	1	1	1	1	1	1	1	#NULL!	#NULL!	#NULL!	1.7	55	170	94	0	1	8	2	140	2	110	2	19.0311
18	2	38	1	1	1	1	1	1	2	1	1	2	100	143	90	110	90	80	2	2	2	2	1	2	6	1	1	1	1	1	1	0	0	#NULL!	#NULL!	2	1.62	50	140	110	0	1	6	1	111	1	93.3333	2	19.052
19	2	40	1	1	1	5	3	2	1	6	1	1	180	140	130	110	80	90	2	2	1	2	2	2	5	1	1	1	1	1	1	1	1	#NULL!	#NULL!	2	1.67	68	178	96	0	1	8	2	150	2	93.3333	2	24.3824
22	2	70	1	1	2	1	2	2	2	1	1	2	130	180	200	100	90	90	2	2	1	2	1	2	4	1	1	1	1	1	1	1	1	#NULL!	#NULL!	2	1.62	50	190	100	0	3	8	2	170	2	93.3333	2	19.052
24	2	50	1	1	2	1	2	1	2	1	2	2	150	120	150	80	80	100	2	2	2	2	1	2	2	1	1	1	1	1	1	0	0	#NULL!	#NULL!	2	1.58	61	210	85	0	2	6	1	140	2	86.6667	1	24.4352
25	2	53	1	1	4	2	2	2	2	3	2	2	170	210	180	130	120	80	2	2	1	2	1	2	4	1	1	1	1	1	1	1	1	#NULL!	#NULL!	2	1.65	60	206	120	0	2	8	2	186.667	2	110	2	22.0386
26	2	65	1	1	1	1	5	2	2	3	2	2	130	140	200	120	80	130	2	2	2	2	1	2	4	0	1	1	0	1	1	1	1	#NULL!	#NULL!	2	1.71	68	178	98	0	2	6	1	156.667	2	110	2	23.255
27	1	50	1	1	1	3	4	2	2	5	2	2	140	140	130	110	80	90	1	2	2	2	1	2	6	0	0	1	1	1	1	0	0	#NULL!	#NULL!	2	1.71	65	190	104	0	2	4	1	136.667	1	93.3333	2	22.2291
28	2	56	1	1	1	1	5	2	2	1	2	2	155	170	130	110	120	70	2	2	1	1	1	2	3	1	1	1	1	1	1	1	1	#NULL!	#NULL!	2	1.5	50	170	80	0	2	8	2	151.667	2	100	2	22.2222
29	1	55	1	1	1	1	5	2	2	8	2	2	154	140	120	120	110	80	2	2	2	2	1	1	4	1	1	1	1	1	1	0	0	#NULL!	#NULL!	2	1.55	50	260	76	0	2	6	1	138	1	103.333	2	20.8117
30	1	36	1	1	1	5	3	2	2	2	1	2	110	140	120	110	90	87	2	2	2	2	1	1	6	1	1	1	1	0	1	0	0	#NULL!	#NULL!	2	1.62	63	160	80	0	1	5	1	123.333	1	95.6667	2	24.0055
31	1	45	1	1	1	2	3	2	2	6	1	2	160	110	135	110	80	90	1	2	1	1	1	2	4	0	0	0	0	1	1	0	0	#NULL!	#NULL!	2	1.75	66	147	98	0	1	2	1	135	1	93.3333	2	21.551
35	1	30	1	1	2	4	4	2	1	4	1	2	150	150	150	100	90	90	1	2	1	1	2	2	4	1	1	1	1	0	1	1	1	#NULL!	#NULL!	2	1.79	68	225	95	0	1	7	2	150	2	93.3333	2	21.2228
36	2	60	1	1	1	1	1	1	2	4	3	2	130	140	130	80	80	80	2	2	1	2	1	2	3	1	1	1	1	1	1	1	1	#NULL!	#NULL!	2	1.5	51	198	87	0	2	8	2	133.333	1	80	1	22.6667
37	2	60	1	1	1	1	5	2	2	2	3	1	140	120	135	90	120	100	2	2	2	2	1	2	3	1	1	1	0	1	1	0	0	#NULL!	#NULL!	2	1.72	71	220	75	0	2	5	1	131.667	1	103.333	2	23.9995
38	2	58	1	1	1	1	1	1	2	2	2	2	130	140	130	100	90	80	2	2	1	2	1	2	4	1	1	1	1	1	1	1	1	#NULL!	#NULL!	2	1.7	63	170	90	0	2	8	2	133.333	1	90	2	21.7993
39	2	39	1	1	1	3	5	2	2	3	2	2	190	150	130	110	80	80	2	2	1	2	1	2	7	1	1	1	1	1	1	0	0	#NULL!	#NULL!	2	1.58	60	165	100	0	1	6	1	156.667	2	90	2	24.0346
40	2	45	1	1	1	2	5	2	2	2	2	2	180	170	130	110	80	85	2	2	1	2	1	2	3	1	1	1	1	1	1	1	1	#NULL!	#NULL!	2	1.73	68	195	120	0	1	8	2	160	2	91.6667	2	22.7204
41	1	60	1	1	2	5	3	2	2	3	2	2	160	150	130	110	120	70	1	2	1	1	1	2	7	0	1	0	0	1	0	0	0	#NULL!	#NULL!	2	1.66	58	168	150	0	2	2	1	146.667	2	100	2	21.048
42	2	20	1	1	1	2	5	2	2	2	1	2	170	140	135	80	90	100	2	2	1	2	2	2	5	1	1	1	1	1	1	1	1	#NULL!	#NULL!	2	1.7	65	198	95	0	1	8	2	148.333	2	90	2	22.4913
43	2	19	1	1	1	3	5	2	2	2	1	1	170	180	130	110	90	80	2	2	2	2	1	2	3	1	1	0	0	1	1	0	0	#NULL!	#NULL!	1	1.71	69	178	89	0	1	4	1	160	2	93.3333	2	23.597
44	2	40	1	1	2	1	1	1	2	3	2	2	170	180	120	110	80	90	2	2	2	2	1	2	4	1	1	1	1	1	1	1	1	#NULL!	#NULL!	2	1.72	60	230	90	0	1	8	2	156.667	2	93.3333	2	20.2812
45	1	72	1	1	2	5	6	2	2	1	2	2	130	120	180	90	90	90	1	2	1	2	1	2	4	1	1	1	1	1	1	1	1	#NULL!	#NULL!	2	1.6	53	160	85	0	3	8	2	143.333	2	90	2	20.7031
46	2	45	2	3	2	1	5	2	2	2	2	2	170	140	120	80	80	100	2	2	2	2	1	2	3	0	1	1	1	1	0	0	0	#NULL!	#NULL!	2	1.63	58	184	123	0	1	4	1	143.333	2	86.6667	1	21.83
47	2	45	1	1	3	5	4	2	2	3	2	2	170	160	140	130	120	80	2	2	1	2	1	2	2	1	1	1	1	1	1	1	1	#NULL!	#NULL!	2	1.76	69	176	97	0	1	8	2	156.667	2	110	2	22.2753
48	2	60	1	1	3	1	5	2	2	6	2	2	130	120	140	90	80	90	2	2	1	2	1	2	4	1	1	1	1	1	1	1	1	#NULL!	#NULL!	2	1.75	70	160	102	0	2	8	2	130	1	86.6667	1	22.8571
49	2	55	1	1	4	1	1	1	2	9	2	2	160	140	140	90	80	90	2	2	1	2	1	2	4	1	1	1	1	1	1	1	1	#NULL!	#NULL!	1	1.75	68	167	195	0	2	8	2	146.667	2	86.6667	1	22.2041
50	2	25	1	1	2	5	2	2	2	3	1	2	116	140	105	76	80	75	2	2	2	2	1	2	4	1	1	1	1	1	1	0	0	#NULL!	#NULL!	2	1.55	48	174	79	0	1	6	1	120.333	1	77	1	19.9792
51	1	66	1	1	1	1	1	1	2	1	2	2	150	130	140	110	80	70	1	2	1	1	1	2	3	1	1	1	1	1	1	1	1	#NULL!	#NULL!	2	1.72	75	178	160	0	3	8	2	150	2	86.6667	1	25.3515
53	1	79	1	1	1	1	1	1	2	5	1	1	160	130	120	110	80	80	2	2	2	2	1	2	3	0	1	0	0	1	0	1	0	#NULL!	#NULL!	1	1.68	62	180	130	0	3	3	1	136.667	1	90	2	21.9671
54	2	55	1	1	2	1	5	2	2	4	2	2	150	160	137	110	90	87	2	2	1	2	1	2	5	1	1	1	1	1	1	0	0	#NULL!	#NULL!	1	1.5	45	270	86	0	2	6	1	149	2	95.6667	2	20
55	1	65	1	1	1	1	1	2	2	10	3	2	150	130	120	100	80	80	2	2	1	2	1	2	3	1	1	1	1	1	1	1	1	#NULL!	#NULL!	1	1.5	69	260	105	0	2	8	2	133.333	1	86.6667	1	30.6667
56	1	28	1	1	3	5	3	2	2	1	1	2	190	210	130	100	120	90	2	2	1	2	1	2	3	1	1	1	1	1	1	1	1	#NULL!	#NULL!	2	1.63	57	160	97	0	1	8	2	176.667	2	103.333	2	21.4536
57	2	60	1	1	4	1	5	2	2	0.5	2	2	150	140	140	90	80	80	2	2	1	2	1	1	3	1	1	1	1	1	1	1	1	#NULL!	#NULL!	2	1.61	54	190	80	0	2	8	2	183.333	2	83.3333	1	20.8325
58	2	41	1	1	1	1	5	2	2	2	2	2	150	140	140	90	80	90	2	2	1	2	1	2	4	1	1	1	1	1	1	0	0	#NULL!	#NULL!	2	1.65	55	175	90	0	1	6	1	143.333	2	86.6667	1	20.202
59	1	52	1	1	1	1	1	1	2	1	2	1	150	140	140	80	80	80	2	2	1	2	1	2	5	1	1	1	1	1	1	1	1	#NULL!	#NULL!	2	1.75	70	130	80	0	2	8	2	143.333	2	80	1	22.8571
60	1	31	1	1	1	5	3	2	2	2	3	2	140	150	160	80	90	90	2	2	1	2	2	1	4	0	0	0	1	0	1	1	0	#NULL!	#NULL!	2	1.67	67	210	130	0	1	3	1	158.333	2	86.6667	1	24.0238
61	2	65	1	1	1	1	5	2	2	0.5	1	2	170	145	130	110	80	85	2	2	2	2	1	2	4	1	1	1	1	1	1	1	1	#NULL!	#NULL!	2	1.45	70	196	84	0	2	8	2	148.333	2	91.6667	2	33.2937
62	2	48	1	1	1	5	5	2	2	13	1	2	170	160	135	110	120	70	2	2	2	2	1	2	5	0	1	1	1	1	0	0	0	#NULL!	#NULL!	2	1.69	89	130	99	0	2	4	1	155	2	100	2	31.1614
64	2	28	1	1	1	5	2	2	2	1	2	2	170	165	110	120	110	100	2	2	2	2	1	2	4	1	1	1	1	1	1	0	0	#NULL!	#NULL!	2	1.66	60	163	86	0	1	6	1	148.333	2	110	2	21.7738
65	2	43	1	1	1	5	3	2	2	3	2	2	160	140	130	110	90	80	2	2	1	2	1	2	4	1	1	1	1	1	1	1	1	#NULL!	#NULL!	2	1.64	59	155	87	0	1	8	2	143.333	2	93.3333	2	21.9363
66	1	70	1	1	1	1	1	1	2	3	3	2	180	170	180	110	80	90	2	2	2	2	1	2	3	0	0	1	0	1	1	0	0	#NULL!	#NULL!	2	1.7	65	145	89	0	3	3	1	176.667	2	93.3333	2	22.4913
67	1	65	2	1	1	2	5	2	2	8	2	1	150	130	110	100	90	90	2	2	1	2	2	1	6	1	1	1	1	1	1	1	1	#NULL!	#NULL!	2	1.75	69	150	110	0	2	8	2	130	1	93.3333	2	22.5306
68	1	71	1	1	1	1	6	1	2	5	3	2	150	140	130	80	80	100	2	2	1	1	1	2	4	1	1	1	1	1	1	1	0	#NULL!	#NULL!	2	1.72	70	190	75	0	3	7	2	140	2	86.6667	1	23.6614
69	1	68	1	1	1	2	3	2	2	4	2	1	190	180	150	130	120	80	2	2	1	2	1	2	4	0	0	0	1	1	0	1	0	#NULL!	#NULL!	2	1.77	58	164	110	0	3	3	1	173.333	2	110	2	18.5132
70	2	45	3	2	2	2	2	2	2	3	2	2	190	180	140	120	80	130	2	2	1	2	1	2	1	0	0	1	0	0	0	0	0	#NULL!	#NULL!	2	1.5	50	270	65	0	1	1	1	170	2	110	2	22.2222
71	2	71	1	1	4	1	2	2	2	5	2	2	140	140	145	80	80	90	2	2	1	2	1	2	4	1	1	1	1	1	1	1	0	#NULL!	#NULL!	2	1.7	66	153	89	0	3	7	2	168.333	2	83.3333	1	22.8374
72	1	60	1	1	1	1	5	2	2	2	2	2	150	160	150	100	90	100	2	2	1	2	1	2	4	1	1	1	1	1	1	0	0	#NULL!	#NULL!	2	1.79	71	178	114	0	2	6	1	153.333	2	96.6667	2	22.1591
73	1	60	1	1	1	5	3	2	2	1	2	2	180	180	130	120	110	80	2	2	2	1	2	2	3	0	0	1	0	1	1	0	0	#NULL!	#NULL!	2	1.8	77	165	80	0	2	3	1	163.333	2	103.333	2	23.7654
74	1	40	2	1	1	5	5	2	2	1	2	2	140	140	130	110	90	87	2	2	1	2	1	2	4	1	1	1	1	1	1	1	1	#NULL!	#NULL!	2	1.65	60	170	95	0	1	8	2	136.667	1	95.6667	2	22.0386
75	1	63	1	1	1	1	5	2	2	2	1	2	130	130	140	110	80	90	2	2	1	2	1	2	5	1	1	1	1	1	1	0	0	#NULL!	#NULL!	2	1.63	64	203	68	0	2	6	1	133.333	1	93.3333	2	24.0882
76	1	65	2	1	1	1	5	2	2	4	2	2	170	140	140	100	90	90	2	2	1	2	1	2	4	1	1	1	1	1	1	0	0	#NULL!	#NULL!	2	1.68	62	165	85	0	2	6	1	150	2	93.3333	2	21.9671
77	2	52	1	1	1	1	2	1	2	1	2	2	160	170	140	80	80	80	2	2	1	2	1	2	3	1	1	1	1	1	0	0	0	#NULL!	#NULL!	2	1.68	65	170	96	0	2	5	1	156.667	2	80	1	23.03
78	1	35	2	3	2	2	1	2	2	2	2	2	190	180	130	130	120	100	2	2	1	1	1	2	4	0	1	0	0	1	1	0	0	#NULL!	#NULL!	2	1.77	77	220	78	0	1	3	1	166.667	2	116.667	2	24.5779
79	2	50	1	1	2	1	5	2	2	2	1	2	130	120	135	80	80	80	2	2	1	2	1	2	4	1	1	1	1	1	0	0	0	#NULL!	#NULL!	2	1.55	56	148	69	0	2	5	1	128.333	1	80	1	23.3091
80	2	50	1	1	1	1	2	1	2	2	2	2	170	180	130	110	80	80	2	2	2	2	1	1	3	0	1	0	1	1	0	0	1	#NULL!	#NULL!	2	1.7	60	160	96	0	2	4	1	160	2	90	2	20.7612
81	1	54	1	1	1	1	1	1	2	6	3	2	110	180	130	110	80	85	2	2	2	2	1	2	3	1	1	1	1	1	1	1	0	#NULL!	#NULL!	2	1.75	69	165	93	0	2	7	2	140	2	91.6667	2	22.5306
82	1	50	1	1	2	1	1	1	2	1	2	2	120	135	140	70	80	70	2	2	1	2	1	2	4	1	1	1	1	1	1	1	1	#NULL!	#NULL!	2	1.57	50	210	70	0	2	8	2	131.667	1	73.3333	1	20.2848
83	1	55	1	1	1	5	3	2	2	0.5	2	2	140	110	130	90	70	80	2	2	1	2	1	1	5	1	1	1	1	0	1	1	0	#NULL!	#NULL!	2	1.6	60	170	98	0	2	6	1	126.667	1	80	1	23.4375
84	2	57	1	1	1	2	5	2	2	1	1	2	140	110	150	80	90	80	2	2	1	2	1	2	2	1	1	1	1	0	1	1	1	#NULL!	#NULL!	1	1.51	51	165	120	0	2	7	2	133.333	1	83.3333	1	22.3674
85	1	27	1	1	2	5	5	2	2	3	1	2	130	120	120	80	80	90	2	2	1	2	1	2	4	1	1	1	1	0	1	1	1	#NULL!	#NULL!	2	1.75	72	150	98	0	1	7	2	123.333	1	83.3333	1	23.5102
86	2	56	1	1	1	1	1	1	2	1	3	2	110	120	130	70	90	90	2	2	2	2	1	2	3	1	1	1	1	1	1	1	1	#NULL!	#NULL!	2	1.55	60	170	98	0	2	8	2	120	1	83.3333	1	24.974
88	1	45	1	1	1	3	5	2	2	2	2	2	140	110	130	80	80	100	2	2	1	2	1	2	4	1	1	1	1	0	1	0	0	#NULL!	#NULL!	2	1.66	61	168	98	0	1	5	1	126.667	1	86.6667	1	22.1367
89	2	37	1	1	1	5	2	2	2	2	1	2	120	130	120	80	80	80	2	2	1	2	1	2	3	1	1	1	1	0	1	0	0	#NULL!	#NULL!	2	1.65	53	150	114	0	1	5	1	123.333	1	80	1	19.4674
90	2	73	1	1	2	1	6	1	2	1	2	2	130	110	110	70	90	80	2	2	2	2	1	2	4	1	1	1	1	0	1	1	1	#NULL!	#NULL!	2	1.65	65	190	110	0	3	7	2	116.667	1	80	1	23.8751
91	2	21	1	1	2	3	5	2	2	2	1	2	130	140	110	80	80	90	2	2	1	2	1	2	3	1	0	1	0	1	1	0	0	#NULL!	#NULL!	2	1.69	62	210	120	0	1	4	1	126.667	1	83.3333	1	21.7079
92	1	72	1	1	1	1	1	1	2	2	1	2	140	120	130	80	90	70	2	2	1	2	1	1	4	1	1	1	1	1	1	1	1	#NULL!	#NULL!	1	1.59	56	220	180	0	3	8	2	130	1	80	1	22.151
93	1	60	1	1	1	2	4	2	2	5	2	2	150	110	110	120	80	80	2	2	1	2	1	2	3	1	0	1	0	1	1	0	0	#NULL!	#NULL!	1	1.7	74	165	173	0	2	4	1	123.333	1	93.3333	2	25.6055
94	1	66	1	1	1	5	3	2	2	20	1	2	140	120	100	80	90	87	2	2	2	2	1	1	4	1	1	1	1	0	1	1	1	#NULL!	#NULL!	1	1.68	60	180	248	0	3	7	2	120	1	85.6667	1	21.2585
95	1	70	2	1	1	3	5	2	2	3	2	2	140	140	120	90	80	90	2	2	1	2	1	2	5	0	1	1	1	0	1	1	1	#NULL!	#NULL!	2	1.65	63	170	97	0	3	6	1	133.333	1	86.6667	1	23.1405
96	1	35	1	1	1	5	3	2	2	1	1	2	140	110	120	100	90	90	2	2	1	2	1	2	4	1	1	1	1	1	1	1	1	#NULL!	#NULL!	2	1.7	65	190	100	0	1	8	2	123.333	1	93.3333	2	22.4913
97	1	56	1	1	1	1	1	1	2	2	1	2	140	224	160	90	80	80	2	2	1	2	1	2	3	1	1	1	1	1	1	1	1	#NULL!	#NULL!	2	1.7	65	200	86	0	2	8	2	174.667	2	83.3333	1	22.4913
98	2	60	1	1	1	3	2	2	2	3	2	2	140	130	130	90	80	80	2	2	1	2	1	2	6	1	1	1	1	1	1	0	0	#NULL!	#NULL!	2	1.68	60	205	87	0	2	6	1	133.333	1	83.3333	1	21.2585
99	1	67	1	1	1	1	1	1	2	4	2	2	130	150	120	80	80	80	2	2	2	1	1	2	3	1	1	1	1	1	1	0	0	#NULL!	#NULL!	2	1.7	68	190	98	0	3	6	1	133.333	1	80	1	23.5294
100	1	51	3	1	1	5	5	2	2	1	1	2	140	130	130	90	80	80	2	2	2	2	1	2	4	1	1	1	1	1	1	1	1	#NULL!	#NULL!	2	1.68	58	180	100	0	2	8	2	133.333	1	83.3333	1	20.5499
101	2	40	1	1	1	5	5	2	2	3	2	2	140	140	130	90	80	85	2	2	1	2	1	2	5	1	1	1	1	1	1	1	0	#NULL!	#NULL!	2	1.7	70	165	120	0	1	7	2	136.667	1	85	1	24.2215
102	2	49	1	1	1	1	2	1	2	3	2	2	130	110	150	90	80	70	2	2	1	2	2	2	5	1	1	1	1	1	1	0	0	#NULL!	#NULL!	2	1.6	55	178	97	0	2	6	1	130	1	80	1	21.4844
103	2	35	3	1	1	5	5	2	2	2	2	2	110	100	135	80	80	90	2	2	1	2	1	1	4	1	1	1	1	1	1	1	1	#NULL!	#NULL!	2	1.67	70	240	102	0	1	8	2	115	1	83.3333	1	25.0995
104	2	44	1	1	1	4	5	2	2	2	2	2	110	140	140	80	90	80	2	2	2	2	1	2	4	1	1	1	1	1	1	1	1	#NULL!	#NULL!	2	1.62	59	162	85	0	1	8	2	130	1	83.3333	1	22.4813
105	2	38	2	1	1	4	2	2	2	2	2	2	110	130	130	80	80	90	2	2	1	2	1	2	3	1	1	1	1	1	1	0	0	#NULL!	#NULL!	2	1.7	68	236	96	0	1	6	1	123.333	1	83.3333	1	23.5294
106	2	65	1	1	1	1	5	2	2	1	1	2	170	190	160	100	90	90	2	2	1	2	1	2	3	1	1	1	1	1	1	1	1	#NULL!	#NULL!	2	1.6	60	280	100	0	2	8	2	173.333	2	93.3333	2	23.4375
107	2	70	1	1	4	1	6	2	2	5	2	2	110	150	138	80	80	100	2	2	1	2	2	2	4	1	1	1	1	1	1	1	1	#NULL!	#NULL!	1	1.7	68	168	147	0	3	8	2	132.667	1	86.6667	1	23.5294
108	2	65	1	1	4	1	5	2	2	2	2	2	140	120	130	90	80	80	2	2	1	2	1	2	4	1	1	1	1	1	1	1	1	#NULL!	#NULL!	2	1.7	68	178	98	0	2	8	2	130	1	83.3333	1	23.5294
109	2	65	1	1	3	1	5	1	2	5	2	2	140	120	130	80	80	90	2	2	1	2	1	2	3	1	1	1	1	1	1	0	0	#NULL!	#NULL!	1	1.68	60	190	254	0	2	6	1	130	1	83.3333	1	21.2585
110	2	50	1	1	1	2	5	2	2	2	2	2	150	135	100	110	80	90	2	2	1	2	1	2	4	1	1	1	1	1	1	1	1	#NULL!	#NULL!	2	1.63	57	164	93	0	2	8	2	128.333	1	93.3333	2	21.4536
111	1	62	1	1	1	2	5	2	2	6	2	2	110	160	135	80	100	70	2	2	1	2	1	2	3	1	1	1	1	1	1	1	1	#NULL!	#NULL!	2	1.58	50	138	106	0	2	8	2	135	1	83.3333	1	20.0288
112	1	45	1	2	1	5	5	2	2	1	1	2	130	160	130	80	110	80	2	2	1	2	1	2	5	1	1	1	1	1	1	1	1	#NULL!	#NULL!	2	1.59	58	155	100	0	1	8	2	140	2	90	2	22.9421
113	2	65	1	1	4	1	5	1	2	3	2	2	180	160	145	110	90	87	2	2	2	2	1	2	3	1	1	1	1	1	1	1	1	#NULL!	#NULL!	2	1.66	65	180	124	0	2	8	2	161.667	2	95.6667	2	23.5883
114	2	54	2	3	3	2	5	1	2	2	1	2	150	150	140	90	80	90	2	2	1	2	1	2	4	0	0	1	0	0	0	0	1	#NULL!	#NULL!	2	1.65	61	169	130	0	2	2	1	146.667	2	86.6667	1	22.4059
115	2	60	1	2	1	5	3	2	2	5	1	2	140	145	145	90	90	90	2	2	2	2	1	2	6	0	1	1	1	1	0	1	1	#NULL!	#NULL!	2	1.7	88	204	120	0	2	6	1	143.333	2	90	2	30.4498
116	2	60	1	1	4	1	5	1	2	3	3	2	130	140	140	80	80	80	2	2	1	2	1	2	4	1	1	1	1	0	1	1	0	#NULL!	#NULL!	2	1.75	72	186	105	0	2	6	1	136.667	1	80	1	23.5102
117	2	40	2	1	1	2	5	2	2	2	1	2	110	130	140	80	80	100	2	2	2	2	1	2	5	1	1	1	1	0	1	1	0	#NULL!	#NULL!	2	1.62	57	203	95	0	1	6	1	126.667	1	86.6667	1	21.7193
118	1	59	1	1	1	2	5	2	2	2	2	2	120	100	120	80	80	80	2	2	1	2	1	2	4	0	1	1	1	0	1	1	0	#NULL!	#NULL!	2	1.7	69	285	91	0	2	5	1	113.333	1	80	1	23.8754
119	2	67	1	1	4	1	5	2	2	6	3	1	145	140	130	90	80	80	2	2	1	2	1	2	5	1	1	1	1	1	1	1	1	#NULL!	#NULL!	1	1.5	75	301	199	0	3	8	2	138.333	1	83.3333	1	33.3333
120	2	61	1	1	1	1	5	2	2	4	1	2	140	110	120	90	80	85	2	2	1	2	1	2	4	1	1	1	0	1	0	1	0	#NULL!	#NULL!	2	1.53	54	169	130	0	2	5	1	123.333	1	85	1	23.0681
121	2	60	1	1	1	5	3	2	2	3	1	2	140	130	100	90	80	70	2	2	2	2	2	2	5	1	1	1	1	0	1	1	1	#NULL!	#NULL!	2	1.65	59	180	88	0	2	7	2	123.333	1	80	1	21.6713
122	1	28	1	1	2	5	4	2	2	4	1	2	125	140	130	70	80	90	2	2	1	2	1	2	5	1	1	1	0	1	1	0	0	#NULL!	#NULL!	2	1.65	60	205	120	0	1	5	1	131.667	1	80	1	22.0386
123	2	32	1	1	1	3	2	2	2	2	1	2	130	150	120	100	100	80	2	2	1	2	1	2	5	1	1	1	1	0	1	1	1	#NULL!	#NULL!	2	1.68	55	178	99	0	1	7	2	133.333	1	93.3333	2	19.487
124	2	62	1	1	4	1	5	1	2	4	3	1	130	120	120	80	80	90	2	2	2	2	1	2	5	1	1	1	1	0	1	1	1	#NULL!	#NULL!	2	1.6	59	206	100	0	2	7	2	123.333	1	83.3333	1	23.0469
125	1	42	1	1	1	4	5	2	2	1	2	2	150	120	200	100	90	90	2	2	1	2	1	2	3	1	1	1	1	1	1	1	1	#NULL!	#NULL!	2	1.55	56	210	98	0	1	8	2	156.667	2	93.3333	2	23.3091
126	1	36	1	1	1	5	3	2	2	3	2	1	160	135	130	80	80	100	2	2	1	2	1	2	3	1	1	1	1	1	1	1	1	#NULL!	#NULL!	2	1.67	63	200	93	0	1	8	2	141.667	2	86.6667	1	22.5896
127	2	69	2	1	1	1	5	2	2	7	2	2	140	150	110	90	90	80	2	2	1	2	1	1	3	0	0	0	0	1	0	0	0	#NULL!	#NULL!	2	1.58	57	156	78	0	3	1	1	133.333	1	86.6667	1	22.8329
131	1	33	3	1	1	5	3	2	2	2	2	2	140	145	130	80	80	90	2	2	1	2	1	2	3	1	1	1	1	1	1	1	1	#NULL!	#NULL!	2	1.62	56	145	98	0	1	8	2	138.333	1	83.3333	1	21.3382
132	1	40	2	1	1	4	2	2	2	4	2	2	130	140	130	80	80	80	2	2	1	2	1	2	7	1	1	1	1	1	1	1	1	#NULL!	#NULL!	2	1.7	65	280	105	0	1	8	2	133.333	1	80	1	22.4913
135	2	37	3	1	1	5	5	2	2	3	3	2	110	130	140	76	80	75	2	2	2	2	1	2	4	1	1	1	1	1	1	1	1	#NULL!	#NULL!	2	1.64	61	160	102	0	1	8	2	126.667	1	77	1	22.68
136	2	37	2	1	3	2	4	2	2	2	3	2	110	100	140	80	80	70	2	2	1	2	1	2	4	1	1	1	1	1	1	1	1	#NULL!	#NULL!	2	1.6	57	179	87	0	1	8	2	116.667	1	76.6667	1	22.2656
137	2	27	1	2	1	5	4	2	2	1	2	2	140	130	110	90	80	80	2	2	1	2	1	2	4	1	1	1	1	1	1	1	1	#NULL!	#NULL!	2	1.67	63	156	67	0	1	8	2	126.667	1	83.3333	1	22.5896
138	2	65	1	2	4	1	5	1	2	7	3	2	140	130	110	90	90	87	2	2	2	2	1	2	4	1	1	1	1	1	1	1	1	#NULL!	#NULL!	2	1.7	70	163	89	0	2	8	2	126.667	1	89	1	24.2215
140	2	40	2	1	1	5	2	2	2	2	2	2	136	130	110	80	80	90	2	2	1	2	1	2	2	1	1	1	1	1	1	1	1	#NULL!	#NULL!	2	1.6	57	180	145	0	1	8	2	125.333	1	83.3333	1	22.2656
141	2	44	1	1	1	2	2	2	2	3	1	2	135	140	160	80	90	90	2	2	2	2	1	1	7	1	1	1	1	1	1	1	0	#NULL!	#NULL!	2	1.73	67	170	97	0	1	7	2	145	2	86.6667	1	22.3863
142	2	40	2	1	1	5	5	2	2	1	2	2	150	157	140	80	80	80	2	2	1	2	1	2	3	1	1	1	1	1	1	1	1	#NULL!	#NULL!	2	1.6	58	190	90	0	1	8	2	149	2	80	1	22.6562
143	1	45	1	1	1	4	3	2	2	3	2	2	130	130	140	80	80	100	2	2	1	2	1	1	3	1	1	1	1	1	1	1	1	#NULL!	#NULL!	2	1.59	52	195	80	0	1	8	2	133.333	1	86.6667	1	20.5688
144	1	50	2	1	1	3	3	2	2	3	2	2	140	130	140	90	80	80	2	2	2	2	1	1	3	1	1	1	1	1	1	1	1	#NULL!	#NULL!	1	1.67	57	198	252	0	2	8	2	136.667	1	83.3333	1	20.4382
145	2	45	1	1	1	5	3	2	2	2	2	2	130	100	140	80	80	80	2	2	2	2	1	1	3	1	1	1	1	1	1	1	1	#NULL!	#NULL!	2	1.6	58	165	180	0	1	8	2	123.333	1	80	1	22.6562
146	2	65	1	1	4	1	5	1	2	5	1	2	170	180	170	110	80	85	2	2	2	2	1	2	3	0	0	0	0	0	0	0	0	#NULL!	#NULL!	2	1.7	80	201	100	0	2	0	1	173.333	2	91.6667	2	27.6817
148	1	38	2	1	1	2	5	2	2	2	2	2	160	180	160	110	120	70	2	2	1	2	1	2	4	1	1	1	1	1	1	1	1	#NULL!	#NULL!	2	1.69	70	200	106	0	1	8	2	166.667	2	100	2	24.5089
150	2	88	1	1	4	1	5	2	2	5	3	2	170	160	160	120	110	100	2	2	1	2	1	2	3	1	1	1	1	1	1	1	1	#NULL!	#NULL!	2	1.67	64	178	86	0	3	8	2	163.333	2	110	2	22.9481
152	1	80	1	4	2	5	3	2	2	14	2	2	160	150	160	110	90	80	2	2	1	2	1	2	4	1	1	1	1	1	1	1	1	#NULL!	#NULL!	2	1.67	63	206	85	0	3	8	2	156.667	2	93.3333	2	22.5896
153	1	24	1	2	2	5	3	2	2	2	2	2	170	150	150	110	80	90	2	2	1	1	1	1	3	0	1	0	1	1	1	1	1	#NULL!	#NULL!	2	1.7	71	198	89	0	1	6	1	156.667	2	93.3333	2	24.5675
154	2	45	1	1	1	3	2	2	2	7	2	2	170	160	150	100	90	90	2	2	1	2	1	1	4	0	1	0	1	1	0	0	0	#NULL!	#NULL!	2	1.58	62	200	96	0	1	3	1	160	2	93.3333	2	24.8358
156	2	51	1	1	3	3	2	2	2	5	2	2	126	140	150	80	80	100	2	2	2	2	1	1	3	0	1	0	0	1	0	0	1	#NULL!	#NULL!	2	1.53	52	178	98	0	2	3	1	138.667	1	86.6667	1	22.2137
158	1	57	1	1	1	3	1	1	2	10	1	2	150	140	120	130	120	80	2	2	1	2	1	1	4	0	0	1	0	1	1	1	0	#NULL!	#NULL!	2	1.75	70	169	108	0	2	4	1	136.667	1	110	2	22.8571
160	1	46	1	1	1	5	3	2	2	5	2	2	190	170	140	120	80	130	2	2	2	2	1	2	3	1	1	1	1	1	1	1	1	#NULL!	#NULL!	1	1.79	68	145	100	0	2	8	2	166.667	2	110	2	21.2228
161	2	69	1	1	1	3	4	2	2	4	2	2	150	140	140	110	80	90	2	2	1	2	1	1	4	1	1	1	1	1	1	1	1	#NULL!	#NULL!	1	1.68	70	168	98	0	3	8	2	143.333	2	93.3333	2	24.8016
163	1	68	1	1	1	1	5	2	2	9	2	2	170	180	140	110	120	70	2	2	1	2	1	2	4	1	1	1	1	1	1	1	1	#NULL!	#NULL!	1	1.58	49	150	78	0	3	8	2	163.333	2	100	2	19.6283
164	1	75	1	1	2	1	1	1	2	2	2	2	120	190	130	120	110	80	2	2	2	2	1	2	3	1	1	1	1	1	1	1	0	#NULL!	#NULL!	1	1.73	74	186	98	0	3	7	2	146.667	2	103.333	2	24.7252
165	1	45	1	1	1	4	3	2	2	2	2	2	137	136	120	80	90	87	2	2	2	2	1	2	3	1	1	1	1	1	1	1	1	#NULL!	#NULL!	2	1.72	71	136	150	0	1	8	2	131	1	85.6667	1	23.9995
166	1	74	2	1	1	2	6	2	2	5	2	2	144	100	110	90	80	90	2	2	1	2	1	1	2	1	1	1	1	1	1	1	1	#NULL!	#NULL!	1	1.71	63	178	280	0	3	8	2	118	1	86.6667	1	21.5451
167	1	45	2	1	1	3	5	2	2	2	2	2	130	100	110	80	90	90	2	2	1	2	1	2	4	1	1	1	1	1	1	1	1	#NULL!	#NULL!	1	1.66	65	170	276	0	1	8	2	113.333	1	86.6667	1	23.5883
190	1	29	3	2	2	5	3	2	2	2	1	2	180	150	150	100	80	80	2	2	1	1	1	1	4	1	1	1	1	1	1	1	1	#NULL!	#NULL!	2	1.75	75	190	160	0	1	8	2	160	2	86.6667	1	24.4898
191	1	38	1	2	1	3	3	2	2	1	2	2	150	150	160	90	90	100	2	2	1	2	1	2	4	1	1	1	1	1	1	1	0	#NULL!	#NULL!	2	1.5	53	200	130	0	1	7	2	153.333	2	93.3333	2	23.5556
192	2	60	1	1	1	1	1	1	2	10	2	2	190	180	170	120	80	80	2	2	1	2	1	2	3	1	1	1	1	1	1	1	1	#NULL!	#NULL!	2	1.61	61	154	140	0	2	8	2	180	2	93.3333	2	23.533
193	2	60	2	1	1	1	5	2	2	2	2	2	160	150	140	110	80	80	2	2	2	2	1	1	4	1	1	1	1	1	1	1	1	#NULL!	#NULL!	2	1.67	67	168	68	0	2	8	2	150	2	90	2	24.0238
194	1	62	1	1	1	5	3	2	2	10	2	2	190	180	130	110	120	70	2	2	1	1	1	1	5	0	0	0	1	1	0	0	0	#NULL!	#NULL!	1	1.8	66	178	89	0	2	2	1	166.667	2	100	2	20.3704
195	1	68	1	1	1	1	1	1	2	3	2	2	150	140	140	100	110	80	2	2	2	2	1	2	3	1	1	1	1	1	1	1	1	#NULL!	#NULL!	2	1.68	69	160	87	0	3	8	2	143.333	2	96.6667	2	24.4473
222	1	60	1	1	1	1	1	2	2	1	1	2	210	180	150	110	90	87	2	2	1	2	1	1	3	1	1	1	1	1	1	1	1	#NULL!	#NULL!	2	1.67	60	190	110	0	2	8	2	180	2	95.6667	2	21.5139
225	1	65	1	1	2	4	3	2	2	1	1	2	160	170	140	110	80	90	2	2	2	2	1	2	4	1	1	1	1	1	1	1	1	#NULL!	#NULL!	2	1.67	69	154	120	0	2	8	2	156.667	2	93.3333	2	24.7409
226	2	61	1	1	2	4	4	2	2	1	2	2	130	180	130	80	90	90	2	2	2	2	1	2	2	1	1	1	1	1	1	1	0	#NULL!	#NULL!	2	1.7	68	180	106	0	2	7	2	146.667	2	86.6667	1	23.5294
227	1	35	2	1	2	1	1	1	2	4	1	2	170	180	150	100	80	80	2	2	2	2	1	2	3	1	1	1	1	1	1	1	0	#NULL!	#NULL!	2	1.6	58	160	105	0	1	7	2	166.667	2	86.6667	1	22.6562
228	2	56	2	1	1	5	3	2	2	0.5	1	2	160	160	140	100	120	100	2	2	1	2	1	2	7	1	1	1	1	1	1	1	0	#NULL!	#NULL!	2	1.76	60	136	78	0	2	7	2	153.333	2	106.667	2	19.3698
229	1	80	1	1	1	1	1	2	2	2	1	2	150	160	130	110	80	80	2	2	1	2	1	2	6	1	1	1	1	1	1	1	0	#NULL!	#NULL!	1	1.7	65	145	89	0	3	7	2	146.667	2	90	2	22.4913
230	1	44	1	1	2	5	5	2	2	2	2	2	160	160	140	110	80	80	1	1	1	2	1	2	7	1	1	1	1	1	1	1	1	#NULL!	#NULL!	2	1.76	70	180	106	0	1	8	2	153.333	2	90	2	22.5981
231	2	60	1	1	2	5	3	2	2	1	1	2	140	125	110	80	80	85	2	2	1	2	1	2	4	0	0	0	0	1	0	1	0	#NULL!	#NULL!	1	1.5	54	167	104	0	3	2	1	125	1	81.6667	1	24
232	1	66	1	1	1	1	5	2	2	3	2	2	210	170	140	110	120	70	2	2	1	2	1	2	3	1	1	1	1	1	1	1	1	#NULL!	#NULL!	1	1.7	68	190	79	0	3	8	2	173.333	2	100	2	23.5294
233	2	59	1	1	2	1	5	2	2	7	2	2	150	130	110	90	110	100	2	2	1	2	1	2	3	0	0	1	1	1	0	1	0	#NULL!	#NULL!	1	1.68	65	200	89	0	2	4	1	130	1	100	2	23.03
234	1	65	1	1	1	3	4	2	1	20	1	2	190	150	130	110	90	80	2	2	1	1	1	2	3	1	1	1	1	1	1	1	1	#NULL!	#NULL!	2	1.69	69	206	68	0	2	8	2	156.667	2	93.3333	2	24.1588
235	1	54	3	1	2	5	4	2	2	1	1	2	170	170	150	110	80	90	2	2	2	2	2	1	4	1	1	1	1	1	1	1	1	#NULL!	#NULL!	2	1.56	51	189	150	0	3	8	2	163.333	2	93.3333	2	20.9566
236	1	48	2	1	3	2	3	2	2	1	2	2	140	150	150	90	90	90	2	2	1	1	1	1	3	1	1	1	1	1	1	1	1	#NULL!	#NULL!	2	1.64	59	170	120	0	2	8	2	146.667	2	90	2	21.9363
237	2	52	1	1	1	2	3	2	2	2	1	2	140	150	140	80	80	100	2	2	1	2	1	2	1	1	1	1	1	0	0	1	1	#NULL!	#NULL!	2	1.59	59	180	98	0	2	6	1	143.333	2	86.6667	1	23.3377
238	2	26	2	1	2	2	3	2	2	4	1	2	170	150	170	110	120	80	2	2	1	2	1	1	5	1	1	1	1	0	1	1	1	#NULL!	#NULL!	2	1.67	59	165	56	0	1	7	2	163.333	2	103.333	2	21.1553
239	1	45	2	3	1	1	1	1	2	12	2	1	150	160	150	110	80	100	2	2	2	2	1	1	5	1	1	1	1	1	1	1	1	#NULL!	#NULL!	2	1.8	76	189	78	0	3	8	2	153.333	2	96.6667	2	23.4568
240	1	60	1	1	1	1	1	1	2	9	2	2	190	160	130	110	80	90	2	2	2	2	1	2	2	1	1	1	1	1	1	1	1	#NULL!	#NULL!	2	1.68	63	165	94	0	3	8	2	160	2	93.3333	2	22.3214
241	2	50	1	1	1	1	1	2	2	3	2	2	140	150	120	90	90	70	2	2	1	2	1	2	2	1	1	1	1	1	1	1	1	#NULL!	#NULL!	2	1.65	55	150	76	0	2	8	2	136.667	1	83.3333	1	20.202
242	1	59	1	1	1	3	4	2	2	5	3	2	140	150	120	90	90	80	2	2	2	2	1	2	7	1	1	1	1	1	1	1	1	#NULL!	#NULL!	2	1.67	70	189	85	0	2	8	2	136.667	1	86.6667	1	25.0995
243	1	40	1	1	2	2	4	2	2	1	1	2	150	100	130	110	90	87	2	2	2	2	1	2	4	1	1	1	1	1	1	1	1	#NULL!	#NULL!	2	1.64	54	169	100	0	1	8	2	126.667	1	95.6667	2	20.0773
244	2	38	1	1	3	1	1	1	2	3	3	2	130	120	110	80	80	90	2	2	1	2	1	2	3	1	1	1	1	1	1	1	1	#NULL!	#NULL!	2	1.52	50	170	98	0	1	8	2	120	1	83.3333	1	21.6413
245	1	36	1	1	1	2	1	1	2	11	3	2	150	225	215	100	90	90	2	2	2	2	1	2	4	1	1	1	1	0	1	1	1	#NULL!	#NULL!	2	1.75	75	190	100	0	1	7	2	196.667	2	93.3333	2	24.4898
246	1	63	1	1	1	1	1	2	2	4	2	1	120	120	120	80	80	80	2	2	2	2	1	2	4	1	1	1	1	1	1	1	1	#NULL!	#NULL!	2	1.72	68	168	110	0	3	8	2	120	1	80	1	22.9854
247	1	67	1	2	1	3	4	2	2	3	1	2	170	170	220	110	80	100	2	2	2	2	1	2	3	1	1	1	1	0	1	1	0	#NULL!	#NULL!	2	1.65	62	180	89	0	3	6	1	186.667	2	96.6667	2	22.7732
248	2	66	1	1	1	2	5	2	2	5	1	2	180	180	170	120	80	80	2	2	1	2	1	1	4	1	1	1	1	1	1	1	0	#NULL!	#NULL!	2	1.59	53	200	78	0	3	7	2	176.667	2	93.3333	2	20.9644
249	2	50	1	1	1	1	1	1	2	2	2	2	140	150	110	90	80	80	2	2	2	2	1	2	3	1	1	1	1	1	1	1	1	#NULL!	#NULL!	2	1.62	59	190	120	0	2	8	2	133.333	1	83.3333	1	22.4813
250	2	40	2	1	1	2	2	2	2	3	1	2	140	130	120	90	80	85	2	2	1	2	1	2	3	1	1	1	1	1	1	1	1	#NULL!	#NULL!	1	1.62	64	240	100	0	1	8	2	130	1	85	1	24.3865
251	2	49	1	1	3	1	1	1	2	1	2	2	150	140	140	80	90	70	2	2	2	2	1	2	5	1	1	1	1	1	1	1	1	#NULL!	#NULL!	2	1.68	59	178	120	0	2	8	2	143.333	2	80	1	20.9042
252	2	30	2	1	2	3	3	2	2	3	2	2	150	140	120	100	90	80	2	2	1	2	1	2	3	1	1	1	1	1	1	1	1	#NULL!	#NULL!	1	1.69	58	185	114	0	1	8	2	136.667	1	90	2	20.3074
253	1	67	1	1	1	5	4	2	2	8	2	2	140	140	120	90	90	80	2	2	1	1	1	2	3	0	1	1	1	1	0	1	0	#NULL!	#NULL!	2	1.6	54	164	124	0	3	5	1	133.333	1	86.6667	1	21.0937
254	1	54	1	1	3	5	3	2	2	1	2	2	150	140	130	90	80	90	1	1	1	1	1	2	7	1	1	1	1	1	1	1	1	#NULL!	#NULL!	2	1.6	52	195	98	0	2	8	2	140	2	86.6667	1	20.3125
255	2	65	1	1	1	4	4	2	1	3	2	2	150	150	135	100	90	90	2	2	1	2	1	2	3	1	1	1	1	1	1	1	0	#NULL!	#NULL!	1	1.58	60	190	120	0	2	7	2	145	2	93.3333	2	24.0346
257	2	60	1	1	1	1	1	1	2	2	2	2	160	170	140	100	80	100	2	2	2	2	2	2	7	0	0	0	0	1	0	0	0	#NULL!	#NULL!	1	1.57	51	170	110	0	2	1	1	156.667	2	93.3333	2	20.6905
258	1	35	1	1	2	5	3	2	2	2	2	2	170	140	130	110	90	80	1	1	1	1	1	2	3	1	1	1	1	1	1	1	1	#NULL!	#NULL!	2	1.55	55	150	98	0	1	8	2	146.667	2	93.3333	2	22.8928
259	2	30	1	1	2	1	1	1	2	1	1	2	190	170	145	120	80	130	2	2	1	2	1	2	3	1	1	1	1	1	1	1	1	#NULL!	#NULL!	1	1.68	59	180	320	0	1	8	2	168.333	2	110	2	20.9042
260	1	50	1	1	1	2	1	1	2	3	1	2	150	160	130	90	80	90	2	2	1	2	1	2	5	1	1	1	1	1	1	1	1	#NULL!	#NULL!	2	1.5	48	190	101	0	2	8	2	146.667	2	86.6667	1	21.3333
261	1	63	1	1	2	2	5	2	2	7	2	2	140	160	140	76	80	75	2	2	1	2	1	2	7	1	1	1	1	1	1	1	1	#NULL!	#NULL!	2	1.68	58	160	87	0	3	8	2	146.667	2	77	1	20.5499
262	1	61	2	1	1	5	5	2	1	5	1	2	155	150	150	100	120	70	2	2	1	2	1	2	6	1	1	1	1	0	1	1	1	#NULL!	#NULL!	2	1.67	65	180	115	0	3	7	2	151.667	2	96.6667	2	23.3067
263	1	50	2	3	1	5	3	2	2	1	2	2	200	210	160	120	110	80	2	2	1	2	1	2	3	0	0	0	0	1	1	0	0	#NULL!	#NULL!	2	1.58	52	178	118	0	2	2	1	190	2	103.333	2	20.83
264	1	51	3	1	4	2	3	2	1	20	2	2	165	160	165	110	90	87	2	2	1	1	1	2	7	0	0	0	0	1	0	0	0	#NULL!	#NULL!	1	1.65	65	230	150	0	3	1	1	163.333	2	95.6667	2	23.8751
265	1	60	1	1	1	1	1	1	2	10	2	2	160	155	160	110	80	90	2	2	2	2	1	2	6	0	0	0	0	1	0	0	0	#NULL!	#NULL!	2	1.69	69	160	105	0	2	1	1	158.333	2	93.3333	2	24.1588
268	1	66	1	1	1	3	4	2	2	16	3	2	180	160	170	100	90	90	2	2	1	2	1	1	6	0	1	0	0	1	0	0	0	#NULL!	#NULL!	1	1.77	58	196	170	0	3	2	1	170	2	93.3333	2	18.5132
269	1	19	1	1	2	5	6	2	2	2	2	2	150	140	140	100	80	80	2	2	2	2	1	2	7	1	1	1	1	1	1	1	1	#NULL!	#NULL!	2	1.6	62	170	98	0	1	8	2	143.333	2	86.6667	1	24.2187
270	2	50	1	1	1	1	1	2	2	4	2	2	150	140	130	130	120	100	2	2	1	2	1	2	5	1	1	1	1	1	1	1	1	#NULL!	#NULL!	2	1.7	65	200	117	0	2	8	2	140	2	116.667	2	22.4913
271	2	23	1	1	2	5	3	2	2	4	1	2	180	190	130	120	80	80	2	2	1	2	1	1	5	0	0	1	1	1	0	1	0	#NULL!	#NULL!	1	1.79	66	165	150	0	1	4	1	166.667	2	93.3333	2	20.5986
272	2	56	1	1	2	1	1	1	2	2	2	2	170	190	150	110	80	80	2	2	2	2	1	2	5	1	1	1	1	1	1	1	0	#NULL!	#NULL!	2	1.65	64	130	110	0	2	7	2	170	2	90	2	23.5078
273	2	62	1	1	1	1	1	1	2	2	2	2	160	155	140	110	80	85	2	2	2	2	1	2	7	1	1	1	1	1	1	1	1	#NULL!	#NULL!	2	1.57	50	180	100	0	2	8	2	151.667	2	91.6667	2	20.2848
275	2	40	2	1	1	2	1	1	2	1	2	2	160	150	200	110	120	70	2	2	1	2	1	2	3	1	1	1	1	1	1	1	1	#NULL!	#NULL!	2	1.55	50	190	168	0	1	8	2	170	2	100	2	20.8117
276	2	50	2	1	3	5	4	2	2	5	2	2	150	160	140	120	110	100	2	2	2	2	1	2	7	1	1	1	1	1	1	1	1	#NULL!	#NULL!	2	1.7	65	189	98	0	2	8	2	150	2	110	2	22.4913
277	1	44	3	1	1	2	3	2	2	14	3	1	180	190	160	110	90	80	2	2	1	1	1	1	3	0	0	1	0	1	1	1	0	#NULL!	#NULL!	2	1.8	80	140	104	0	1	4	1	176.667	2	93.3333	2	24.6914
278	2	35	1	1	1	4	3	2	2	2	2	2	140	140	130	90	80	90	2	2	1	2	1	2	7	1	1	1	1	1	1	1	1	#NULL!	#NULL!	2	1.62	50	180	106	0	1	8	2	136.667	1	86.6667	1	19.052
279	1	45	1	1	4	1	1	1	2	10	2	1	170	160	130	100	90	90	2	2	1	2	2	2	5	1	1	1	1	1	1	1	0	#NULL!	#NULL!	2	1.8	75	170	110	0	1	7	2	153.333	2	93.3333	2	23.1481
280	1	51	1	1	1	2	4	2	2	3	2	2	170	180	150	80	80	100	2	2	1	2	1	2	3	1	1	1	1	1	1	1	1	#NULL!	#NULL!	1	1.65	72	190	270	0	2	8	2	166.667	2	86.6667	1	26.4463
281	1	28	1	2	2	2	3	2	2	1	3	1	130	150	130	80	90	80	2	2	1	1	2	1	7	1	1	1	1	1	1	1	0	#NULL!	#NULL!	2	1.71	74	185	115	0	1	7	2	136.667	1	83.3333	1	25.3069
282	2	42	1	1	3	1	1	1	2	1	3	2	140	110	130	120	80	130	2	2	1	2	1	1	7	1	1	1	1	1	1	1	0	#NULL!	#NULL!	2	1.61	58	145	95	0	1	7	2	126.667	1	110	2	22.3757
283	1	66	1	1	1	5	3	2	2	15	2	2	110	140	130	110	80	90	2	2	1	2	1	2	3	0	1	1	1	1	1	1	0	#NULL!	#NULL!	2	1.74	71	150	85	0	3	6	1	126.667	1	93.3333	2	23.4509
284	2	47	1	1	1	4	3	2	2	6	2	2	160	130	140	110	120	70	2	2	1	2	1	2	4	1	1	1	1	1	1	1	1	#NULL!	#NULL!	2	1.62	61	160	95	0	2	8	2	143.333	2	100	2	23.2434
285	2	61	3	1	1	3	5	2	2	9	2	2	150	110	130	120	110	80	2	2	1	2	1	2	5	1	1	1	1	1	1	1	1	#NULL!	#NULL!	2	1.69	68	230	115	0	2	8	2	130	1	103.333	2	23.8087
286	1	70	1	3	4	1	6	2	2	11	2	2	130	140	110	110	90	87	2	2	1	1	1	2	6	0	1	1	1	1	1	1	0	#NULL!	#NULL!	1	1.72	69	210	122	0	3	6	1	126.667	1	95.6667	2	23.3234
287	1	67	1	1	1	1	1	1	2	4	2	2	140	120	130	110	80	90	2	2	1	2	1	1	7	0	1	1	1	1	1	1	0	#NULL!	#NULL!	2	1.68	69	172	98	0	3	6	1	130	1	93.3333	2	24.4473
288	2	59	2	2	1	4	3	2	2	6	2	2	150	100	110	100	90	90	2	2	1	2	1	1	3	1	1	1	1	1	1	1	1	#NULL!	#NULL!	2	1.57	61	220	105	0	2	8	2	120	1	93.3333	2	24.7475
289	1	43	1	1	1	2	3	2	2	6	2	2	120	140	110	80	80	80	2	2	2	2	1	1	4	1	1	1	1	1	1	1	1	#NULL!	#NULL!	2	1.71	72	200	120	0	1	8	2	123.333	1	80	1	24.623
290	1	60	2	1	2	1	5	2	2	10	2	2	180	100	130	130	120	100	2	2	1	1	1	1	3	0	1	1	1	1	1	1	0	#NULL!	#NULL!	1	1.65	70	210	170	0	3	6	1	136.667	1	116.667	2	25.7117
291	2	55	1	1	1	2	5	2	2	8	2	2	100	150	140	70	80	80	2	2	1	2	2	1	3	1	1	1	1	1	1	1	1	#NULL!	#NULL!	2	1.61	59	195	85	0	2	8	2	130	1	76.6667	1	22.7615
292	1	67	1	1	1	3	5	2	2	7	2	2	150	120	100	110	80	80	2	2	1	2	1	2	5	0	1	1	1	1	1	1	0	#NULL!	#NULL!	2	1.7	68	190	120	0	3	6	1	123.333	1	90	2	23.5294
293	1	51	1	1	1	5	3	2	2	5	3	2	140	110	130	90	80	85	2	2	2	2	1	2	7	1	1	1	1	1	1	1	0	#NULL!	#NULL!	2	1.69	66	180	94	0	2	7	2	126.667	1	85	1	23.1084
294	2	61	1	1	1	2	5	2	2	2	3	2	150	120	110	90	90	70	2	2	2	2	1	2	3	1	1	1	1	1	1	1	0	#NULL!	#NULL!	2	1.57	61	205	78	0	2	7	2	126.667	1	83.3333	1	24.7475
295	1	54	2	3	1	1	1	1	2	4	2	2	135	140	130	80	110	100	2	2	1	1	1	1	5	0	1	1	1	1	1	1	0	#NULL!	#NULL!	2	1.68	70	185	115	0	2	6	1	135	1	96.6667	2	24.8016
296	1	65	1	3	1	4	3	2	1	2	3	2	130	140	120	80	90	80	2	2	1	2	1	1	5	1	1	1	1	1	1	1	0	#NULL!	#NULL!	2	1.72	69	145	96	0	2	7	2	130	1	83.3333	1	23.3234
297	1	34	2	1	1	1	1	1	2	2	3	2	140	130	140	80	80	90	2	2	1	1	1	2	4	1	1	1	1	1	1	1	0	#NULL!	#NULL!	2	1.69	72	175	100	0	1	7	2	136.667	1	83.3333	1	25.2092
298	1	58	3	1	1	5	3	2	1	5	3	2	150	130	120	70	90	90	2	2	2	2	1	2	3	1	1	1	1	1	1	1	1	#NULL!	#NULL!	2	1.67	70	155	75	0	2	8	2	133.333	1	83.3333	1	25.0995
299	2	30	1	2	1	3	5	2	2	4	2	2	130	140	130	80	80	100	2	2	2	2	1	2	3	1	1	1	1	1	1	1	1	#NULL!	#NULL!	2	1.65	67	160	70	0	1	8	2	133.333	1	86.6667	1	24.6097
300	1	39	1	1	2	4	3	2	2	3	2	2	150	140	140	90	120	80	2	2	1	2	1	2	3	1	1	1	1	1	1	1	1	#NULL!	#NULL!	2	1.71	75	220	95	0	1	8	2	143.333	2	96.6667	2	25.6489
301	1	35	3	1	1	5	3	2	1	4	2	2	130	150	100	90	80	130	2	2	1	1	1	1	3	1	1	1	1	1	1	1	1	#NULL!	#NULL!	2	1.66	55	170	110	0	1	8	2	126.667	1	100	2	19.9594
302	1	65	1	2	1	2	4	2	2	3	2	2	150	130	140	110	80	90	2	2	1	2	1	2	4	0	1	1	1	1	1	1	0	#NULL!	#NULL!	2	1.71	65	220	130	0	2	6	1	140	2	93.3333	2	22.2291
303	1	63	1	1	3	1	5	1	2	7	2	2	140	130	110	90	120	70	2	2	1	2	1	2	4	1	1	1	1	1	1	1	0	#NULL!	#NULL!	1	1.65	68	200	145	0	2	7	2	126.667	1	93.3333	2	24.977
304	1	55	1	1	3	4	3	2	2	3	2	2	140	130	110	80	80	80	2	2	1	1	1	2	4	1	1	1	1	1	1	1	0	#NULL!	#NULL!	2	1.72	65	170	80	0	2	7	2	126.667	1	80	1	21.9713
305	1	54	1	3	3	3	5	2	2	3	2	2	110	140	130	80	90	87	2	2	2	2	1	2	3	1	1	1	1	1	1	1	1	#NULL!	#NULL!	2	1.67	71	190	124	0	2	8	2	126.667	1	85.6667	1	25.4581
306	1	65	1	1	4	1	1	1	2	12	2	2	170	130	140	110	80	90	2	2	1	1	1	1	4	0	1	1	1	1	1	1	0	#NULL!	#NULL!	2	1.73	69	175	108	0	3	6	1	146.667	2	93.3333	2	23.0546
307	1	47	3	1	1	5	3	2	2	5	2	2	130	150	130	80	90	90	2	2	2	2	1	2	5	1	1	1	1	1	1	1	0	#NULL!	#NULL!	2	1.65	64	194	85	0	2	7	2	136.667	1	86.6667	1	23.5078
308	2	38	2	2	3	4	3	2	2	2	2	2	120	150	130	80	80	80	2	2	1	2	1	2	4	1	1	1	1	1	1	1	1	#NULL!	#NULL!	2	1.59	61	190	85	0	1	8	2	133.333	1	80	1	24.1288
309	1	29	1	1	2	4	3	2	2	1	2	2	130	110	150	80	70	80	2	2	2	2	1	2	3	1	1	1	1	1	1	1	1	#NULL!	#NULL!	2	1.72	69	178	115	0	1	8	2	130	1	76.6667	1	23.3234
310	2	34	2	3	1	2	5	2	2	2	2	2	150	100	130	120	80	80	2	2	2	2	1	2	3	0	1	1	1	1	1	1	0	#NULL!	#NULL!	2	1.64	70	240	105	0	1	6	1	126.667	1	93.3333	2	26.0262
311	2	50	1	1	4	1	5	2	2	8	2	2	145	120	130	90	80	80	2	2	1	2	1	2	6	1	1	1	1	1	1	1	1	#NULL!	#NULL!	2	1.62	61	155	78	0	3	8	2	131.667	1	83.3333	1	23.2434
312	2	62	1	1	4	1	5	2	2	7	2	2	130	150	120	90	80	85	2	2	1	2	1	2	3	1	1	1	1	1	1	1	1	#NULL!	#NULL!	2	1.65	69	170	78	0	2	8	2	133.333	1	85	1	25.3444
313	1	61	1	1	1	3	3	2	2	13	2	2	130	150	110	80	120	70	2	2	1	1	1	2	4	1	1	1	1	1	1	1	1	#NULL!	#NULL!	2	1.73	74	225	95	0	3	8	2	130	1	90	2	24.7252
314	1	55	1	1	1	5	3	2	2	9	2	2	170	100	120	120	80	100	2	2	1	1	1	2	4	1	1	1	1	1	1	1	1	#NULL!	#NULL!	2	1.67	70	215	121	0	2	8	2	130	1	100	2	25.0995
315	1	35	1	1	1	2	1	1	2	2	2	2	130	140	145	80	90	80	2	2	1	2	1	2	3	1	1	1	1	1	1	1	1	#NULL!	#NULL!	2	1.73	65	210	80	0	1	8	2	138.333	1	83.3333	1	21.7181
324	2	59	3	1	1	4	3	2	1	2	2	2	180	100	120	110	80	90	2	2	2	2	1	2	4	1	1	1	1	1	1	0	0	#NULL!	#NULL!	2	1.71	80	140	89	0	2	6	1	133.333	1	93.3333	2	27.3588
325	2	58	1	1	1	2	1	2	2	7	3	2	120	130	150	80	90	90	2	2	2	2	1	2	4	1	1	1	1	1	0	0	0	#NULL!	#NULL!	2	1.65	63	170	95	0	2	5	1	133.333	1	86.6667	1	23.1405
326	1	60	1	1	3	3	3	2	2	5	3	2	150	110	120	90	80	100	2	2	1	1	2	2	3	1	1	1	1	1	1	1	0	#NULL!	#NULL!	2	1.67	69	190	89	0	2	7	2	126.667	1	90	2	24.7409
327	1	56	1	1	1	2	1	1	2	4	2	2	150	120	130	130	120	80	2	2	2	2	1	2	5	1	1	1	1	1	1	1	1	#NULL!	#NULL!	2	1.58	68	190	110	0	2	8	2	133.333	1	110	2	27.2392
328	2	41	1	1	1	1	2	1	2	3	2	2	140	110	120	120	80	130	2	2	2	2	1	2	4	1	1	1	1	1	1	1	1	#NULL!	#NULL!	2	1.61	70	205	109	0	1	8	2	123.333	1	110	2	27.0051
329	2	39	1	1	1	1	2	1	2	1	3	2	150	110	140	110	80	90	2	2	1	2	1	2	3	1	1	1	1	1	1	1	1	#NULL!	#NULL!	2	1.56	61	185	130	0	1	8	2	133.333	1	93.3333	2	25.0657
330	1	60	1	1	4	2	1	1	2	5	3	1	140	180	150	110	120	70	2	2	1	1	1	1	4	1	1	1	1	1	1	1	1	#NULL!	#NULL!	2	1.71	68	178	115	0	2	8	2	156.667	2	100	2	23.255
331	2	36	1	1	1	4	3	2	1	3	3	2	130	150	140	120	110	80	2	2	2	2	1	2	3	1	1	1	1	1	1	1	1	#NULL!	#NULL!	2	1.54	58	250	120	0	1	8	2	140	2	103.333	2	24.4561
332	1	45	2	3	1	4	3	2	2	2	3	2	150	110	120	110	90	87	2	2	1	1	1	2	3	1	1	1	1	1	1	1	1	#NULL!	#NULL!	2	1.61	68	240	87	0	1	8	2	126.667	1	95.6667	2	26.2336
333	1	51	1	1	1	4	3	2	2	8	3	2	130	150	110	110	80	90	2	2	1	1	1	2	4	1	1	1	1	1	1	1	1	#NULL!	#NULL!	2	1.73	71	220	128	0	2	8	2	130	1	93.3333	2	23.7228
334	1	60	1	1	3	2	4	2	2	4	2	2	140	120	130	100	90	90	2	2	2	2	1	2	4	1	1	1	1	1	1	1	1	#NULL!	#NULL!	2	1.8	78	145	96	0	2	8	2	130	1	93.3333	2	24.0741
335	2	35	1	1	1	5	3	2	2	3	2	2	210	140	160	80	80	80	2	2	1	2	1	2	3	1	1	1	1	1	1	1	1	#NULL!	#NULL!	2	1.63	68	170	120	0	1	8	2	170	2	80	1	25.5937
336	1	46	1	1	1	4	3	2	2	1	3	2	140	130	160	130	120	100	2	2	2	1	1	2	4	1	1	1	1	1	1	1	1	#NULL!	#NULL!	2	1.75	78	156	110	0	2	8	2	143.333	2	116.667	2	25.4694
337	1	50	1	1	1	3	4	2	2	8	3	2	110	130	140	120	80	80	2	2	1	1	1	2	5	1	1	1	1	1	1	1	1	#NULL!	#NULL!	2	1.58	58	190	130	0	2	8	2	126.667	1	93.3333	2	23.2335
338	2	45	1	1	1	3	2	2	2	4	2	2	130	140	120	110	80	80	2	2	1	2	2	1	3	1	1	1	1	1	1	1	1	#NULL!	#NULL!	2	1.61	66	180	124	0	1	8	2	130	1	90	2	25.462
339	2	54	2	1	1	2	2	2	1	5	2	2	140	160	170	110	80	85	2	2	2	2	1	2	5	1	1	1	1	1	1	1	1	#NULL!	#NULL!	2	1.45	56	190	106	0	2	8	2	156.667	2	91.6667	2	26.635
340	1	25	1	1	2	3	3	2	2	3	3	2	120	140	110	110	120	70	2	2	1	1	1	1	4	1	1	1	1	1	1	1	1	#NULL!	#NULL!	2	1.69	74	175	110	0	1	8	2	123.333	1	100	2	25.9095
341	1	61	1	1	1	1	5	2	1	2	2	2	160	240	135	120	110	100	2	2	2	2	1	2	3	1	1	1	1	1	1	1	1	#NULL!	#NULL!	2	1.71	70	178	84	0	2	8	2	178.333	2	110	2	23.939
342	1	49	1	1	2	1	4	2	2	2	2	2	190	140	180	110	90	80	2	2	1	1	1	2	2	1	1	1	1	1	1	1	1	#NULL!	#NULL!	2	1.55	52	170	98	0	2	8	2	170	2	93.3333	2	21.6441
343	1	49	1	1	1	1	1	1	2	2	2	2	150	150	135	110	80	90	2	2	2	2	1	2	3	1	1	1	1	1	1	1	1	#NULL!	#NULL!	2	1.57	50	165	105	0	2	8	2	145	2	93.3333	2	20.2848
344	2	52	2	1	2	1	1	1	2	3	2	2	140	150	130	100	90	90	2	2	2	2	1	2	3	1	1	1	1	1	1	1	1	#NULL!	#NULL!	2	1.67	68	205	120	0	2	8	2	140	2	93.3333	2	24.3824
345	1	69	1	1	4	1	1	1	2	6	3	2	170	160	190	80	80	100	2	2	2	2	1	2	3	0	0	1	1	1	1	1	0	#NULL!	#NULL!	2	1.78	74	169	90	0	3	5	1	173.333	2	86.6667	1	23.3556
346	2	61	1	2	1	1	1	1	2	3	2	2	140	130	140	130	120	80	2	2	2	2	1	2	3	1	1	1	1	1	1	1	1	#NULL!	#NULL!	1	1.55	52	178	78	0	2	8	2	136.667	1	110	2	21.6441
347	1	48	1	1	2	2	1	2	2	5	3	2	170	230	150	120	80	130	2	2	2	2	1	2	4	1	1	1	1	1	1	1	1	#NULL!	#NULL!	2	1.5	49	190	65	0	2	8	2	183.333	2	110	2	21.7778
348	2	54	1	1	3	1	5	2	2	4	1	1	180	130	130	110	80	90	2	2	2	2	2	2	4	1	1	1	1	1	1	1	1	#NULL!	#NULL!	1	1.64	69	178	105	0	2	8	2	146.667	2	93.3333	2	25.6544
349	2	64	2	1	1	1	5	2	2	3	2	2	170	150	125	76	80	75	2	2	2	2	1	2	7	1	1	1	1	1	1	1	1	#NULL!	#NULL!	2	1.69	70	180	78	0	2	8	2	148.333	2	77	1	24.5089
350	2	58	1	1	1	2	3	2	2	2	1	2	150	140	150	110	120	70	2	2	1	2	1	1	4	0	1	0	0	0	0	0	0	#NULL!	#NULL!	1	1.56	56	150	106	0	2	1	1	146.667	2	100	2	23.0112
351	2	61	2	1	4	1	5	2	2	3	2	2	170	190	140	120	110	80	2	2	1	2	1	2	7	1	1	1	1	1	1	1	1	#NULL!	#NULL!	2	1.75	68	158	98	0	2	8	2	166.667	2	103.333	2	22.2041
352	1	61	1	1	1	1	1	1	2	6	1	1	150	160	170	110	90	87	2	2	1	1	1	1	3	1	1	1	0	1	0	0	0	#NULL!	#NULL!	2	1.72	74	180	106	0	2	4	1	160	2	95.6667	2	25.0135
353	1	59	1	1	1	2	3	2	1	2	1	2	170	150	130	110	80	90	2	2	1	2	1	2	4	1	1	1	1	0	1	1	1	#NULL!	#NULL!	1	1.66	84	240	100	0	2	7	2	150	2	93.3333	2	30.4834
354	1	63	1	1	1	2	3	2	2	2	1	2	160	170	130	100	90	90	2	2	1	1	1	2	4	1	1	1	1	1	1	1	1	#NULL!	#NULL!	1	1.68	79	165	80	0	2	8	2	153.333	2	93.3333	2	27.9904
355	2	50	1	2	1	2	5	2	1	3	2	1	140	140	130	80	80	80	2	2	2	2	1	2	3	1	1	1	1	0	1	1	1	#NULL!	#NULL!	2	1.67	90	100	120	0	2	7	2	136.667	1	80	1	32.2708
356	2	59	2	3	1	1	5	1	2	0.66	1	1	150	150	150	130	120	100	2	2	2	2	1	1	3	1	1	1	1	0	1	1	1	#NULL!	#NULL!	2	1.55	70	169	150	0	2	7	2	150	2	116.667	2	29.1363
357	2	45	2	1	1	5	3	2	2	2	2	2	130	140	160	120	80	80	2	2	2	2	1	2	4	1	1	1	1	1	1	1	1	#NULL!	#NULL!	1	1.7	55	190	110	0	1	8	2	143.333	2	93.3333	2	19.0311
358	2	41	1	1	1	1	1	1	2	2	1	2	110	143	90	110	80	80	2	2	1	2	1	2	6	1	1	1	1	1	1	1	1	#NULL!	#NULL!	2	1.62	50	180	120	0	1	8	2	114.333	1	90	2	19.052
359	2	50	1	1	1	5	3	2	1	4	1	2	170	130	130	110	80	85	2	2	1	2	2	2	5	1	1	1	1	1	1	1	1	#NULL!	#NULL!	2	1.67	68	178	104	0	2	8	2	143.333	2	91.6667	2	24.3824
360	1	49	1	1	2	1	1	1	2	5	3	2	190	200	130	110	120	70	2	2	1	1	1	2	4	1	1	1	0	0	1	1	1	#NULL!	#NULL!	1	1.58	52	169	223	0	2	6	1	173.333	2	100	2	20.83
361	2	64	2	1	1	2	5	2	2	6	1	2	180	140	170	120	110	100	2	2	1	2	1	2	5	1	1	1	1	1	1	1	1	#NULL!	#NULL!	1	1.63	68	178	206	0	2	8	2	163.333	2	110	2	25.5937
362	2	68	1	1	2	1	5	2	2	1	1	2	140	180	200	110	90	80	2	2	1	2	1	2	2	1	1	1	1	1	1	1	1	#NULL!	#NULL!	2	1.62	50	160	130	0	3	8	2	173.333	2	93.3333	2	19.052
363	2	56	1	1	1	1	5	2	1	2	3	1	150	140	140	110	80	90	2	2	1	2	1	1	5	0	0	1	1	1	0	0	1	#NULL!	#NULL!	2	1.73	69	170	110	0	2	4	1	143.333	2	93.3333	2	23.0546
364	2	49	1	1	2	1	5	1	2	2	2	2	140	120	150	100	90	90	2	2	1	2	1	2	5	1	1	1	1	1	1	1	1	#NULL!	#NULL!	2	1.58	65	189	140	0	2	8	2	136.667	1	93.3333	2	26.0375
365	2	51	1	1	4	2	5	2	2	3	2	2	160	210	180	80	80	100	2	2	1	2	1	2	4	1	1	1	1	1	1	1	1	#NULL!	#NULL!	2	1.65	70	168	97	0	2	8	2	183.333	2	86.6667	1	25.7117
366	2	60	1	1	1	1	5	2	2	3	2	2	130	130	200	130	120	80	2	2	1	2	1	2	2	0	1	1	0	1	1	1	1	#NULL!	#NULL!	2	1.71	68	178	89	0	2	6	1	153.333	2	110	2	23.255
367	1	60	1	1	1	3	4	2	2	5	2	1	140	130	130	120	80	130	2	2	1	2	1	2	3	1	1	1	1	1	1	1	1	#NULL!	#NULL!	2	1.71	75	170	187	0	2	8	2	133.333	1	110	2	25.6489
368	2	54	1	1	1	1	5	2	2	1	2	2	150	170	130	110	80	90	2	2	1	2	1	2	4	1	1	1	1	1	1	1	1	#NULL!	#NULL!	2	1.5	65	158	130	0	2	8	2	150	2	93.3333	2	28.8889
369	1	60	1	1	1	1	5	2	2	8	2	2	145	140	120	110	120	70	2	2	1	1	2	1	4	1	1	1	1	1	1	1	1	#NULL!	#NULL!	2	1.55	50	178	120	0	2	8	2	135	1	100	2	20.8117
370	1	46	1	1	1	5	3	2	2	2	1	2	120	130	120	120	110	80	2	2	1	2	1	1	7	1	1	1	1	0	1	1	1	#NULL!	#NULL!	2	1.62	66	160	69	0	2	7	2	123.333	1	103.333	2	25.1486
371	1	55	1	1	1	2	3	2	2	6	1	2	150	120	135	110	90	87	2	2	1	2	1	2	5	0	0	0	0	1	1	0	0	#NULL!	#NULL!	2	1.75	66	201	85	0	2	2	1	135	1	95.6667	2	21.551
372	1	64	1	1	2	1	1	1	2	4	2	1	180	170	140	110	80	90	2	2	1	2	1	2	3	1	1	1	1	1	1	1	1	#NULL!	#NULL!	2	1.71	66	170	110	0	2	8	2	163.333	2	93.3333	2	22.571
373	2	60	1	1	2	1	5	2	2	1	1	2	140	170	160	100	90	90	2	2	1	2	1	2	3	1	1	1	1	1	1	1	1	#NULL!	#NULL!	2	1.6	64	180	98	0	2	8	2	156.667	2	93.3333	2	25
374	1	51	1	1	1	3	5	2	2	3	2	2	160	170	140	80	80	80	2	2	1	1	1	2	3	1	1	1	1	1	1	1	1	#NULL!	#NULL!	2	1.67	60	187	120	0	2	8	2	156.667	2	80	1	21.5139
375	2	34	1	1	2	4	4	2	1	4	1	2	140	160	150	130	120	100	2	2	1	2	1	2	4	1	1	1	1	0	1	1	1	#NULL!	#NULL!	2	1.79	80	190	150	0	1	7	2	150	2	116.667	2	24.968
376	2	59	1	1	1	1	1	1	2	4	3	2	130	150	130	120	80	80	2	2	1	2	1	2	3	1	1	1	1	1	1	1	1	#NULL!	#NULL!	2	1.5	58	167	70	0	2	8	2	136.667	1	93.3333	2	25.7778
377	2	62	1	1	1	1	5	2	2	2	3	1	140	130	135	110	80	80	2	2	1	1	1	2	4	0	1	0	0	1	1	0	1	#NULL!	#NULL!	2	1.72	71	204	75	0	2	4	1	135	1	90	2	23.9995
378	2	59	1	1	1	1	1	1	2	2	2	2	140	130	130	80	90	80	2	2	1	2	1	2	4	1	1	1	1	1	1	1	0	#NULL!	#NULL!	1	1.7	63	178	97	0	2	7	2	133.333	1	83.3333	1	21.7993
379	2	29	1	1	1	3	5	2	2	3	2	2	180	160	130	90	80	80	2	2	1	2	1	2	3	1	1	1	1	1	1	1	0	#NULL!	#NULL!	2	1.58	60	190	125	0	1	7	2	156.667	2	83.3333	1	24.0346
380	2	50	1	2	1	2	5	2	2	2	2	2	170	180	130	90	80	80	2	2	1	2	1	2	4	1	1	1	1	1	1	1	1	#NULL!	#NULL!	2	1.73	68	210	130	0	2	8	2	160	2	83.3333	1	22.7204
381	1	55	1	1	2	5	3	2	2	3	2	1	150	160	130	100	90	80	2	2	1	1	2	2	3	0	1	0	0	1	0	0	0	#NULL!	#NULL!	2	1.66	58	180	98	0	2	2	1	146.667	2	90	2	21.048
382	2	30	1	1	1	2	5	2	2	2	1	1	160	150	135	120	90	90	2	2	1	2	2	2	4	1	1	1	1	1	1	1	1	#NULL!	#NULL!	2	1.7	65	180	120	0	1	8	2	148.333	2	100	2	22.4913
383	2	21	1	2	1	3	5	2	2	3	1	1	160	170	130	100	90	80	2	2	1	2	1	2	3	1	1	0	0	1	1	1	1	#NULL!	#NULL!	1	1.71	69	270	110	0	1	6	1	153.333	2	90	2	23.597
384	2	41	1	1	2	1	1	1	2	2	2	2	160	170	120	90	80	80	2	2	1	2	1	2	4	1	1	1	1	1	1	1	1	#NULL!	#NULL!	2	1.72	60	165	85	0	1	8	2	150	2	83.3333	1	20.2812
385	1	62	1	1	2	5	3	2	2	2	2	2	130	130	180	100	90	90	2	2	1	2	1	2	7	1	1	1	1	1	1	1	1	#NULL!	#NULL!	2	1.6	53	180	78	0	2	8	2	146.667	2	93.3333	2	20.7031
386	2	40	1	3	2	1	5	2	2	3	2	2	180	130	120	80	80	90	2	2	1	2	1	2	3	0	1	1	1	1	0	1	1	#NULL!	#NULL!	2	1.63	64	145	80	0	1	6	1	143.333	2	83.3333	1	24.0882
387	2	55	2	3	3	5	4	2	2	4	2	2	170	150	140	100	90	80	2	2	1	2	2	2	4	1	1	1	1	1	1	1	1	#NULL!	#NULL!	2	1.76	89	179	90	0	2	8	2	153.333	2	90	2	28.7319
388	2	50	1	1	3	1	5	2	2	5	2	2	130	140	140	80	80	90	2	2	1	2	1	2	4	1	1	1	1	1	1	1	1	#NULL!	#NULL!	1	1.75	70	165	98	0	2	8	2	136.667	1	83.3333	1	22.8571
389	2	65	2	1	4	1	1	1	2	9	2	1	160	150	140	80	80	80	2	2	1	2	1	2	4	1	1	1	1	1	1	1	1	#NULL!	#NULL!	1	1.75	68	202	295	0	2	8	2	150	2	80	1	22.2041
390	2	45	1	2	2	5	3	2	2	2	1	2	120	130	105	76	80	75	2	2	1	2	1	2	5	1	1	1	1	1	1	1	1	#NULL!	#NULL!	2	1.55	48	178	110	0	1	8	2	118.333	1	77	1	19.9792
391	2	51	1	1	1	1	5	2	2	3	1	1	170	160	120	90	90	80	2	2	1	2	1	2	7	1	1	1	0	1	0	1	0	#NULL!	#NULL!	1	1.53	54	165	97	0	2	5	1	150	2	86.6667	1	23.0681
392	2	69	1	1	1	5	3	2	2	4	1	1	140	130	100	80	70	70	2	2	1	2	1	2	4	1	1	1	1	0	1	1	1	#NULL!	#NULL!	2	1.65	59	202	88	0	3	7	2	123.333	1	73.3333	1	21.6713
393	1	38	1	1	2	5	4	2	2	5	1	2	125	140	130	65	100	90	2	2	1	2	1	2	5	1	1	1	0	1	1	0	0	#NULL!	#NULL!	1	1.65	60	180	78	0	1	5	1	131.667	1	85	1	22.0386
394	2	40	1	1	1	3	3	2	2	3	1	2	130	150	120	90	90	80	2	2	1	2	1	2	4	1	1	1	1	0	1	1	1	#NULL!	#NULL!	2	1.68	55	189	99	0	1	7	2	133.333	1	86.6667	1	19.487
395	2	58	1	1	4	1	5	1	2	5	3	1	180	160	120	90	80	80	2	2	1	2	1	2	3	1	1	1	1	0	1	1	1	#NULL!	#NULL!	2	1.6	69	165	100	0	2	7	2	153.333	2	83.3333	1	26.9531
396	1	36	1	1	1	4	5	2	2	3	2	2	160	120	200	100	80	110	2	2	1	2	1	2	7	1	1	1	1	1	1	1	1	#NULL!	#NULL!	1	1.55	68	170	108	0	1	8	2	160	2	96.6667	2	28.3039
397	1	39	1	1	1	5	3	2	2	2	2	2	160	135	130	110	80	70	2	2	2	2	1	2	4	1	1	1	1	1	1	1	1	#NULL!	#NULL!	2	1.67	63	210	93	0	1	8	2	141.667	2	86.6667	1	22.5896
398	2	59	2	1	1	1	5	2	2	4	2	1	160	180	170	90	100	80	2	2	2	2	1	1	7	0	0	0	0	1	0	0	0	#NULL!	#NULL!	1	1.58	57	206	120	0	2	1	1	170	2	90	2	22.8329
399	2	45	1	1	1	2	3	2	1	2	1	2	140	150	150	80	80	90	2	2	2	2	1	2	3	1	1	1	1	1	1	1	0	#NULL!	#NULL!	2	1.59	63	178	107	0	1	7	2	146.667	2	83.3333	1	24.9199
400	1	65	1	1	1	1	5	2	1	4	2	2	200	180	190	100	110	100	2	2	1	2	1	2	4	1	1	1	1	1	1	1	1	#NULL!	#NULL!	2	1.73	85	170	98	0	2	8	2	190	2	103.333	2	28.4005
401	1	59	1	1	1	2	3	2	2	5	2	1	180	150	170	90	100	90	2	2	1	2	1	2	4	1	1	1	1	1	1	1	1	#NULL!	#NULL!	2	1.69	76	168	82	0	2	8	2	166.667	2	93.3333	2	26.6097
402	1	43	3	1	1	5	3	2	2	3	2	1	140	145	130	90	90	80	2	2	1	2	1	2	6	1	1	1	1	1	1	1	1	#NULL!	#NULL!	2	1.62	70	178	126	0	1	8	2	138.333	1	86.6667	1	26.6728
403	1	43	1	1	1	4	3	2	2	5	2	2	150	190	190	80	100	100	2	2	1	2	1	2	5	1	1	1	1	1	1	1	1	#NULL!	#NULL!	1	1.7	73	168	78	0	1	8	2	176.667	2	93.3333	2	25.2595
404	1	49	1	1	1	5	3	2	2	3	1	1	160	150	190	90	80	100	2	2	1	2	1	2	3	0	1	1	0	1	1	1	0	#NULL!	#NULL!	2	1.65	68	190	87	0	2	5	1	166.667	2	90	2	24.977
405	1	50	1	1	1	1	1	1	1	4	3	2	140	150	120	90	100	80	2	2	1	2	1	2	4	1	1	1	1	1	1	1	1	#NULL!	#NULL!	2	1.72	68	198	86	0	2	8	2	136.667	1	90	2	22.9854
406	2	47	3	1	1	5	5	2	2	2	3	2	170	190	160	80	90	90	2	2	1	2	1	2	3	1	1	1	1	1	1	1	1	#NULL!	#NULL!	2	1.64	70	160	97	0	2	8	2	173.333	2	86.6667	1	26.0262
407	2	41	2	1	3	2	4	2	2	4	3	2	166	155	160	80	70	90	2	2	2	2	1	2	4	1	1	1	1	1	1	1	1	#NULL!	#NULL!	1	1.6	57	168	87	0	1	8	2	160.333	2	80	1	22.2656
408	2	31	1	2	1	5	4	2	2	2	2	2	160	170	145	90	80	70	2	2	2	2	1	2	4	1	1	1	1	1	1	1	1	#NULL!	#NULL!	2	1.67	72	178	109	0	1	8	2	158.333	2	80	1	25.8166
409	2	56	1	2	4	1	5	1	2	6	3	2	180	170	165	90	90	80	2	2	2	2	1	2	4	1	1	1	1	1	1	1	1	#NULL!	#NULL!	2	1.7	80	165	105	0	2	8	2	171.667	2	86.6667	1	27.6817
410	1	58	2	1	1	2	5	2	2	5	1	2	170	180	170	90	100	80	2	2	1	2	1	2	3	1	1	1	1	1	1	1	1	#NULL!	#NULL!	2	1.67	76	178	130	0	2	8	2	173.333	2	90	2	27.2509
411	2	50	2	1	1	5	2	2	2	1	2	2	136	130	110	90	80	70	2	2	1	2	1	2	5	1	1	1	1	1	1	1	1	#NULL!	#NULL!	1	1.6	57	190	110	0	2	8	2	125.333	1	80	1	22.2656
412	2	48	1	1	1	2	2	2	2	2	1	2	170	164	160	89	94	120	2	2	1	2	1	1	4	1	1	1	1	1	1	1	0	#NULL!	#NULL!	1	1.73	77	205	140	0	2	7	2	164.667	2	101	2	25.7276
413	2	45	2	1	1	5	5	2	2	3	2	2	150	157	140	90	87	90	2	2	1	2	1	2	3	1	1	1	1	1	1	1	1	#NULL!	#NULL!	2	1.6	58	178	90	0	1	8	2	149	2	89	1	22.6562
414	1	50	1	1	1	4	3	2	2	4	2	2	130	130	140	90	80	90	2	2	1	2	1	1	4	1	1	1	1	1	1	1	1	#NULL!	#NULL!	1	1.59	52	155	94	0	2	8	2	133.333	1	86.6667	1	20.5688
415	1	49	2	1	1	3	3	2	2	2	2	2	140	190	140	80	90	70	2	2	1	2	1	1	3	1	1	1	1	1	1	1	1	#NULL!	#NULL!	1	1.67	57	145	252	0	2	8	2	156.667	2	80	1	20.4382
416	2	50	1	1	1	5	3	2	2	3	2	2	130	100	140	90	70	80	2	2	1	2	2	1	4	1	1	1	1	1	1	1	1	#NULL!	#NULL!	1	1.6	58	170	86	0	2	8	2	123.333	1	80	1	22.6562
417	2	58	1	1	4	1	5	1	2	4	1	1	130	180	170	80	90	90	2	2	1	2	1	2	7	0	0	0	0	0	0	0	0	#NULL!	#NULL!	2	1.7	80	170	104	0	2	0	1	160	2	86.6667	1	27.6817
418	2	58	2	3	1	3	3	2	2	5	3	1	160	160	140	70	80	70	2	2	1	2	1	1	3	0	1	0	1	1	0	0	0	#NULL!	#NULL!	2	1.6	58	187	112	0	2	3	1	153.333	2	73.3333	1	22.6562
419	1	40	2	1	1	2	5	2	2	3	2	2	140	180	160	90	80	95	2	2	1	2	1	2	7	1	1	1	1	1	1	1	1	#NULL!	#NULL!	2	1.69	70	165	100	0	1	8	2	160	2	88.3333	1	24.5089
420	1	40	1	1	1	5	3	2	1	2	1	2	150	150	160	90	100	90	2	2	1	2	1	2	4	1	1	1	1	1	1	1	1	#NULL!	#NULL!	2	1.76	72	179	95	0	1	8	2	153.333	2	93.3333	2	23.2438
421	2	45	2	1	4	1	5	2	2	3	3	2	180	160	160	90	80	90	2	2	1	2	1	2	5	1	1	1	1	1	1	1	1	#NULL!	#NULL!	2	1.67	74	170	98	0	1	8	2	166.667	2	86.6667	1	26.5338
422	2	68	1	1	1	1	1	1	2	6	2	1	140	160	180	90	90	90	2	2	1	2	1	2	5	1	1	1	1	1	1	1	1	#NULL!	#NULL!	2	1.65	68	98	84	0	3	8	2	160	2	90	2	24.977
423	1	69	1	4	2	5	3	2	2	15	2	2	150	150	160	90	90	80	2	2	1	1	1	2	4	1	1	1	1	1	1	1	1	#NULL!	#NULL!	2	1.67	83	178	70	0	3	8	2	153.333	2	86.6667	1	29.7608
424	1	34	1	2	2	5	3	2	2	3	2	2	170	190	150	90	80	70	2	2	1	1	2	1	5	1	1	1	1	1	1	1	1	#NULL!	#NULL!	2	1.7	71	198	110	0	1	8	2	170	2	80	1	24.5675
425	2	54	1	1	1	3	3	2	2	6	2	1	160	160	150	80	80	60	2	2	1	2	1	1	4	1	1	1	1	1	1	1	1	#NULL!	#NULL!	2	1.58	62	160	105	0	2	8	2	156.667	2	73.3333	1	24.8358
426	2	67	1	1	4	5	4	2	2	12	2	1	160	180	130	90	70	80	2	2	1	2	1	1	5	1	1	0	1	1	1	1	1	#NULL!	#NULL!	2	1.5	58	170	98	0	3	7	2	156.667	2	80	1	25.7778
427	2	50	2	1	3	3	3	2	2	7	2	1	130	140	150	67	70	60	2	2	1	2	1	1	6	1	1	1	1	1	1	1	1	#NULL!	#NULL!	2	1.53	52	189	87	0	2	8	2	140	2	65.6667	1	22.2137
428	2	36	1	1	1	5	4	2	2	3	2	1	180	150	140	90	90	80	2	2	1	1	1	1	5	1	1	1	1	1	1	1	1	#NULL!	#NULL!	2	1.75	68	164	110	0	1	8	2	156.667	2	86.6667	1	22.2041
429	1	60	1	4	1	3	1	1	2	11	1	1	150	130	120	90	80	80	2	2	2	2	1	1	6	1	1	1	1	1	1	1	1	#NULL!	#NULL!	2	1.75	70	189	98	0	2	8	2	133.333	1	83.3333	1	22.8571
430	2	61	1	1	4	1	5	1	2	6	2	2	120	180	140	86	70	80	2	2	1	2	1	2	7	1	1	1	1	1	1	1	1	#NULL!	#NULL!	2	1.75	69	179	83	0	2	8	2	146.667	2	78.6667	1	22.5306
431	1	51	1	1	1	5	3	2	2	5	2	2	170	170	140	90	90	80	2	2	1	2	1	2	4	1	1	1	1	1	1	1	1	#NULL!	#NULL!	1	1.79	68	154	84	0	2	8	2	160	2	86.6667	1	21.2228
432	2	65	3	1	1	3	4	2	2	4	2	2	160	140	140	90	90	80	2	2	1	2	1	1	5	1	1	1	1	1	1	1	1	#NULL!	#NULL!	1	1.68	70	187	90	0	2	8	2	146.667	2	86.6667	1	24.8016
433	2	50	1	1	1	5	3	2	2	1	2	2	180	160	130	90	80	80	2	2	1	2	1	2	3	1	1	1	1	1	1	1	1	#NULL!	#NULL!	1	1.75	67	164	140	0	2	8	2	156.667	2	83.3333	1	21.8776
434	1	62	1	1	1	1	5	2	2	10	2	2	150	170	140	80	90	75	2	2	1	2	1	2	3	1	1	1	1	1	1	1	1	#NULL!	#NULL!	1	1.58	49	190	120	0	2	8	2	153.333	2	81.6667	1	19.6283
435	1	65	1	1	2	1	1	1	2	1	2	1	130	180	130	80	90	75	2	2	1	2	1	2	4	1	1	1	1	1	1	1	0	#NULL!	#NULL!	1	1.73	74	190	85	0	2	7	2	146.667	2	81.6667	1	24.7252
436	1	50	2	1	1	4	3	2	2	3	2	1	140	140	120	80	90	80	2	2	1	2	1	2	7	1	1	1	1	1	1	1	1	#NULL!	#NULL!	1	1.72	71	240	100	0	2	8	2	133.333	1	83.3333	1	23.9995
437	1	58	1	1	1	3	3	2	1	2	3	2	130	160	110	80	100	70	2	2	1	2	1	2	7	1	1	1	1	1	1	1	0	#NULL!	#NULL!	1	1.68	69	150	86	0	2	7	2	133.333	1	83.3333	1	24.4473
438	1	70	2	1	1	1	1	1	2	3	2	2	145	125	130	100	70	80	2	2	1	1	1	1	7	1	1	1	1	1	0	1	0	#NULL!	#NULL!	2	1.69	69	180	99	0	3	6	1	133.333	1	83.3333	1	24.1588
439	2	61	1	1	1	4	3	2	2	5	3	2	145	100	110	100	70	80	2	2	1	2	1	1	3	1	1	1	1	1	1	1	1	#NULL!	#NULL!	2	1.57	61	180	105	0	2	8	2	118.333	1	83.3333	1	24.7475
440	2	43	1	1	1	2	3	2	2	5	2	2	130	140	110	80	90	70	2	2	1	2	1	1	7	1	1	1	1	1	1	1	1	#NULL!	#NULL!	2	1.8	73	195	120	0	1	8	2	126.667	1	80	1	22.5309
441	1	69	2	1	2	1	5	2	2	10	2	2	180	100	130	110	70	80	2	2	1	1	1	1	3	0	1	1	1	1	1	1	0	#NULL!	#NULL!	1	1.68	71	180	170	0	3	6	1	136.667	1	86.6667	1	25.1559
442	2	65	1	1	1	2	5	2	1	8	2	2	100	150	140	80	90	85	2	2	1	2	2	1	3	1	1	1	1	1	1	1	1	#NULL!	#NULL!	2	1.63	60	200	85	0	2	8	2	130	1	85	1	22.5827
443	1	66	1	1	1	3	5	2	2	6	2	2	150	120	100	90	90	80	2	2	1	2	1	2	5	0	1	1	1	1	1	1	0	#NULL!	#NULL!	2	1.69	69	191	120	0	3	6	1	123.333	1	86.6667	1	24.1588
444	1	51	1	1	1	5	3	2	2	5	3	2	140	110	130	80	70	85	2	2	1	2	1	2	5	1	1	1	1	1	1	1	0	#NULL!	#NULL!	2	1.71	67	185	94	0	2	7	2	126.667	1	78.3333	1	22.913
445	2	61	1	1	1	2	5	2	2	2	3	2	150	120	110	110	80	80	2	2	1	2	1	2	5	1	1	1	1	1	1	1	0	#NULL!	#NULL!	2	1.59	62	190	78	0	2	7	2	126.667	1	90	2	24.5243
10	1	59	1	1	1	2	3	2	2	1	1	2	150	140	150	110	90	90	2	2	1	1	1	1	5	0	1	0	0	0	0	0	0	1	1	1	1.56	56	156	70	1	2	1	1	146.667	2	96.6667	2	23.0112
12	1	60	1	1	1	1	1	1	2	5	1	1	140	160	170	70	120	90	2	2	1	1	1	1	4	1	1	1	0	1	0	0	0	2	1	2	1.72	68	126	110	1	2	4	1	156.667	2	93.3333	2	22.9854
14	1	62	1	1	1	2	3	2	2	2	1	1	150	170	130	100	90	100	2	2	1	1	1	2	4	0	0	0	1	1	0	0	0	2	1	1	1.68	63	170	80	1	2	2	1	150	2	96.6667	2	22.3214
15	2	49	1	2	1	2	5	2	1	3	2	1	150	140	130	110	90	90	2	2	1	1	1	2	7	0	0	0	0	0	0	0	0	2	1	2	1.67	90	150	120	1	2	0	1	140	2	96.6667	2	32.2708
16	2	60	2	3	1	1	5	1	2	1	1	1	160	150	150	100	90	90	2	2	1	1	2	1	3	0	1	0	0	0	1	0	0	2	1	2	1.55	70	220	90	1	2	2	1	153.333	2	93.3333	2	29.1363
20	1	35	1	1	2	1	1	1	2	2	3	2	150	160	130	110	110	100	2	2	2	2	1	2	3	1	1	1	0	0	1	1	1	2	2	1	1.58	52	160	110	1	1	6	1	146.667	2	106.667	2	20.83
21	1	65	2	1	1	2	5	2	2	6	1	1	150	140	170	100	90	110	2	2	1	1	1	2	3	1	1	1	1	1	1	1	1	1	1	1	1.63	58	190	120	1	2	8	2	153.333	2	100	2	21.83
23	1	55	1	1	1	1	5	2	1	2	3	1	150	140	140	110	90	90	2	2	1	1	1	1	3	0	0	1	1	1	0	0	1	2	2	2	1.73	69	230	97	1	2	4	1	143.333	2	96.6667	2	23.0546
32	1	65	1	1	2	1	1	1	2	4	2	1	140	140	140	90	90	90	2	2	1	1	1	2	3	1	1	1	1	1	1	1	1	2	1	2	1.71	66	145	87	1	2	8	2	140	2	90	2	22.571
33	1	61	1	1	2	1	5	2	2	1	1	1	150	160	160	90	80	80	2	2	1	1	1	2	3	1	1	1	1	1	1	1	1	1	1	2	1.6	60	220	123	1	2	8	2	156.667	2	83.3333	1	23.4375
34	1	46	1	1	1	3	5	2	2	3	2	1	130	160	140	80	80	80	2	2	1	1	1	2	4	1	1	1	1	1	1	1	1	1	1	2	1.67	60	240	86	1	2	8	2	143.333	2	80	1	21.5139
52	1	39	1	1	1	5	3	2	2	2	2	2	110	150	160	70	70	110	2	2	1	1	1	2	4	1	1	1	1	1	1	1	1	2	1	2	1.6	57	198	70	1	1	8	2	140	2	83.3333	1	22.2656
63	1	74	1	1	1	1	6	2	2	20	1	1	150	160	138	80	90	75	2	2	1	1	1	2	5	0	1	1	1	1	1	0	0	2	1	1	1.67	58	210	97	1	3	5	1	149.333	2	81.6667	1	20.7967
87	2	60	1	1	1	2	5	2	2	1	1	1	150	140	130	90	90	80	2	2	1	2	1	1	4	0	1	0	0	0	1	1	0	1	1	1	1.58	60	303	125	1	2	3	1	140	2	86.6667	1	24.0346
128	1	47	1	1	1	2	3	2	2	3	1	1	140	150	150	80	80	90	2	2	1	1	2	2	4	1	1	1	1	1	1	1	0	1	1	2	1.59	63	280	80	1	2	7	2	146.667	2	83.3333	1	24.9199
129	1	72	1	1	1	1	6	2	2	5	2	1	200	180	160	100	110	100	2	2	1	1	1	2	4	1	1	1	1	1	1	1	1	2	1	2	1.73	72	186	87	1	3	8	2	180	2	103.333	2	24.0569
130	1	60	1	1	1	2	3	2	2	4	2	2	180	150	170	90	100	90	2	2	1	1	2	2	3	1	1	1	1	1	1	1	1	2	1	2	1.69	65	190	82	1	2	8	2	166.667	2	93.3333	2	22.7583
133	1	45	1	1	1	5	3	2	2	3	1	1	160	150	150	90	80	100	2	2	1	1	2	2	4	0	1	1	0	1	1	1	0	1	2	2	1.65	63	189	87	1	1	5	1	153.333	2	90	2	23.1405
134	1	43	1	1	1	1	1	1	2	3	3	1	140	150	140	90	100	80	2	2	1	1	2	2	5	1	1	1	1	1	1	1	1	2	1	2	1.72	78	169	85	1	1	8	2	143.333	2	90	2	26.3656
139	1	68	2	1	1	2	5	2	2	3	1	1	170	180	170	90	100	80	2	2	1	1	1	2	4	1	1	1	1	1	1	1	1	1	1	2	1.67	73	154	95	1	3	8	2	173.333	2	90	2	26.1752
147	1	68	2	3	1	3	3	2	2	4	3	1	175	160	140	70	80	70	2	2	1	1	2	1	4	0	1	0	1	1	0	0	0	2	1	2	1.6	68	210	90	1	3	3	1	158.333	2	73.3333	1	26.5625
149	1	35	1	1	1	5	3	2	1	3	1	1	180	150	160	90	100	90	2	2	1	1	1	2	3	1	1	1	1	1	1	1	1	2	1	1	1.76	72	190	120	1	1	8	2	163.333	2	93.3333	2	23.2438
151	1	68	1	1	1	1	1	1	2	5	2	2	150	160	140	90	90	90	2	2	1	1	2	2	3	1	1	1	1	1	1	1	1	2	3	2	1.65	65	170	78	1	3	8	2	150	2	90	2	23.8751
155	1	60	1	1	4	5	4	2	2	13	2	1	150	180	130	90	70	80	2	2	1	1	1	1	4	0	1	0	0	1	1	0	0	1	3	2	1.5	62	189	80	1	3	3	1	153.333	2	80	1	27.5556
157	1	34	1	1	1	5	4	2	2	4	2	1	140	190	140	90	90	80	2	2	1	1	1	1	4	0	1	0	0	1	1	0	0	1	1	2	1.75	68	186	98	1	1	3	1	156.667	2	86.6667	1	22.2041
159	1	60	1	1	4	1	5	1	2	6	2	2	185	180	140	86	70	80	2	2	1	1	2	2	5	0	0	0	0	1	1	0	0	1	1	2	1.75	69	160	83	1	2	2	1	168.333	2	78.6667	1	22.5306
162	1	45	1	1	1	5	3	2	2	1	2	1	150	180	130	90	80	80	2	2	1	1	1	2	3	1	1	1	1	1	1	1	1	1	1	2	1.75	76	156	90	1	1	8	2	153.333	2	83.3333	1	24.8163
168	2	68	1	1	4	1	5	2	2	6	3	2	170	200	170	80	90	80	2	2	1	2	2	1	3	1	1	1	1	1	1	1	1	2	1	2	1.73	70	230	120	1	3	8	2	180	2	83.3333	1	23.3887
169	2	65	1	1	4	2	4	2	2	5	3	1	110	140	130	80	100	90	2	2	1	1	1	2	2	1	1	1	1	1	1	1	1	2	3	2	1.6	75	240	114	1	3	8	2	126.667	1	90	2	29.2969
170	1	67	1	1	1	2	4	2	2	7	2	1	130	120	130	100	90	80	2	2	1	1	1	2	3	0	0	0	0	1	0	1	0	1	1	2	1.73	70	198	110	1	3	2	1	126.667	1	90	2	23.3887
171	1	60	1	1	3	2	5	2	2	2	2	1	140	190	160	100	80	90	2	2	2	2	1	2	4	1	1	1	1	1	1	0	0	2	1	1	1.68	62	220	120	1	2	6	1	163.333	2	90	2	21.9671
172	1	60	2	1	1	2	5	2	2	3	2	2	140	135	120	100	90	80	2	2	2	2	1	1	5	0	0	0	1	1	1	0	0	2	3	2	1.71	70	230	110	1	2	3	1	131.667	1	90	2	23.939
173	2	72	2	1	4	1	5	2	2	5	1	1	160	180	160	90	100	90	2	2	2	2	1	2	4	0	0	1	1	1	1	0	0	1	3	2	1.69	68	210	100	1	3	4	1	166.667	2	93.3333	2	23.8087
174	1	69	1	1	1	1	5	2	2	3	2	2	150	170	160	80	90	100	2	2	2	2	1	2	3	0	0	1	1	1	1	0	0	1	3	2	1.73	71	190	65	1	3	4	1	160	2	90	2	23.7228
175	1	67	1	1	1	1	5	2	2	3	2	1	170	180	160	90	90	100	2	2	1	2	2	1	4	0	0	0	1	1	1	1	0	2	2	1	1.67	82	180	98	1	3	4	1	170	2	93.3333	2	29.4023
176	2	55	1	1	1	2	5	2	2	5	2	1	150	130	140	90	100	80	2	2	1	2	1	1	4	1	0	1	1	1	0	0	0	1	3	2	1.65	65	189	70	1	2	4	1	140	2	90	2	23.8751
177	1	49	2	1	1	4	4	2	2	3	1	2	180	190	140	120	90	80	2	2	1	2	1	2	3	1	1	1	1	1	1	0	0	1	1	2	1.63	73	167	90	1	2	6	1	170	2	96.6667	2	27.4756
178	2	55	2	1	1	2	2	2	2	3	3	1	140	150	160	80	120	80	2	2	1	2	1	2	2	0	0	1	1	1	1	1	1	2	3	2	1.7	71	170	100	1	2	6	1	150	2	93.3333	2	24.5675
179	1	60	2	1	1	2	4	2	2	3	3	2	170	150	160	110	90	100	2	2	2	2	1	2	7	0	1	1	1	1	1	1	0	1	1	2	1.63	70	190	102	1	2	6	1	160	2	100	2	26.3465
180	2	68	1	1	4	2	4	2	2	7	2	2	160	170	160	110	100	100	2	2	1	1	2	2	5	1	1	1	1	1	1	0	0	2	1	2	1.53	67	180	104	1	3	6	1	163.333	2	103.333	2	28.6215
181	2	60	1	1	1	3	4	2	2	4	1	2	190	190	180	120	110	110	2	2	1	2	1	1	3	0	1	0	1	1	1	0	1	1	1	1	1.6	68	210	140	1	3	5	1	186.667	2	113.333	2	26.5625
182	1	67	3	1	1	2	5	2	2	5	2	2	150	170	140	110	100	80	2	2	1	2	1	2	4	1	1	1	1	1	1	1	1	2	1	2	1.71	68	190	110	1	3	8	2	153.333	2	96.6667	2	23.255
183	2	54	2	1	1	5	3	2	2	3	1	2	170	150	140	110	100	80	2	2	1	2	1	2	3	1	1	1	1	1	1	1	1	2	1	1	1.73	70	230	121	1	2	8	2	153.333	2	96.6667	2	23.3887
184	1	65	1	1	2	2	1	2	2	13	2	2	140	190	180	90	120	90	2	2	1	2	2	2	3	0	1	0	0	1	1	0	1	1	1	2	1.6	56	195	124	1	2	4	1	170	2	100	2	21.875
185	1	49	1	1	1	5	3	2	2	2	1	2	150	190	180	90	100	90	2	2	1	2	1	2	7	1	1	1	1	1	1	1	0	2	1	2	1.67	69	190	98	1	2	7	2	173.333	2	93.3333	2	24.7409
186	1	78	1	1	4	1	6	2	2	2	2	2	150	170	180	90	100	98	2	2	2	2	1	1	4	0	1	0	0	1	0	0	1	2	1	2	1.5	51	201	68	1	3	3	1	166.667	2	96	2	22.6667
187	2	60	2	1	1	1	5	1	2	2	2	2	190	190	180	90	100	90	2	2	2	2	1	1	4	0	1	0	0	1	0	0	1	2	1	2	1.6	60	165	90	1	2	3	1	186.667	2	93.3333	2	23.4375
188	1	68	1	1	4	5	4	2	2	6	3	2	140	130	150	90	80	90	2	2	2	2	1	2	3	1	1	1	1	1	1	0	0	2	1	1	1.73	68	180	100	1	3	6	1	140	2	86.6667	1	22.7204
189	1	80	1	1	4	1	5	1	2	2	2	2	160	120	140	110	80	90	2	2	1	2	1	2	3	0	0	1	1	1	1	1	1	1	1	2	1.68	70	170	106	1	3	6	1	140	2	93.3333	2	24.8016
196	1	60	1	1	1	1	5	2	2	5	2	2	150	120	140	100	80	90	2	2	2	2	2	2	3	0	1	1	1	1	1	1	0	2	1	2	1.73	64	260	121	1	2	6	1	136.667	1	90	2	21.3839
197	2	40	1	1	1	5	3	2	2	5	2	2	140	160	170	90	120	110	2	2	1	2	1	2	3	1	1	1	1	1	1	0	0	2	1	2	1.78	69	178	200	1	1	6	1	156.667	2	106.667	2	21.7776
198	1	42	1	1	1	5	3	2	2	6	1	2	150	140	170	100	100	90	2	2	1	2	1	2	3	0	0	1	1	1	1	0	0	1	1	2	1.68	60	190	97	1	1	4	1	153.333	2	96.6667	2	21.2585
199	2	60	1	1	1	1	5	2	2	3	2	2	140	130	160	100	80	110	2	2	2	2	1	2	4	0	0	1	1	1	1	0	0	1	1	2	1.67	63	167	105	1	2	4	1	143.333	2	96.6667	2	22.5896
200	2	20	1	1	2	2	4	2	1	4	2	2	140	150	140	90	110	80	2	2	1	2	1	2	3	1	0	0	1	1	0	0	0	1	1	2	1.7	60	230	114	1	1	3	1	143.333	2	93.3333	2	20.7612
201	2	80	2	1	1	1	5	2	2	4	2	2	150	140	130	100	90	90	2	2	1	2	1	2	4	0	0	0	1	1	1	1	0	2	1	2	1.73	69	220	120	1	3	4	1	140	2	93.3333	2	23.0546
202	2	40	1	1	1	2	5	2	1	5	2	2	150	140	160	110	90	100	2	2	2	2	1	2	5	0	0	0	0	1	1	0	0	1	1	2	1.67	65	185	124	1	1	2	1	150	2	100	2	23.3067
203	2	60	1	1	2	1	1	1	2	6	2	2	160	140	140	110	90	90	2	2	1	2	1	2	4	0	0	1	1	1	1	0	0	2	1	1	1.52	55	195	150	1	2	4	1	146.667	2	96.6667	2	23.8054
204	1	55	1	1	2	2	1	1	2	3	2	1	140	150	140	90	100	90	2	2	1	2	2	2	4	0	0	1	1	1	0	0	0	2	1	2	1.75	69	190	140	1	2	3	1	143.333	2	93.3333	2	22.5306
205	2	38	1	1	1	5	4	2	2	7	2	2	130	160	140	90	90	90	2	2	1	2	1	2	3	0	0	1	1	1	0	0	0	1	1	2	1.58	50	250	98	1	1	3	1	143.333	2	90	2	20.0288
206	2	80	1	1	2	4	6	1	2	10	2	2	170	130	140	120	80	80	2	2	2	2	2	2	2	0	0	0	1	1	0	0	1	2	1	1	1.59	50	200	131	1	3	3	1	146.667	2	93.3333	2	19.7777
207	1	65	1	1	1	2	4	2	2	9	2	2	140	150	150	90	90	90	2	2	2	2	1	2	4	0	0	0	0	1	1	0	0	2	1	2	1.71	68	180	112	1	2	2	1	146.667	2	90	2	23.255
208	1	67	1	1	3	1	5	2	2	6	2	2	160	130	140	120	80	80	2	2	1	2	2	2	7	1	0	0	1	1	1	0	0	2	3	2	1.64	87	180	105	1	3	4	1	143.333	2	93.3333	2	32.3468
209	2	75	2	1	3	1	5	2	2	3	2	2	130	140	160	80	90	100	2	2	1	2	1	2	4	0	0	0	1	1	1	0	0	1	1	2	1.7	65	260	108	1	3	3	1	143.333	2	90	2	22.4913
210	2	41	1	1	1	2	3	2	2	3	2	2	150	130	140	110	80	80	2	2	1	1	1	2	6	1	1	1	1	1	0	0	0	2	1	2	1.64	60	165	89	1	1	5	1	140	2	90	2	22.3081
211	2	41	2	1	3	2	3	2	2	4	2	2	145	140	140	90	90	90	2	2	1	2	1	2	6	0	1	1	1	1	1	0	0	2	1	2	1.7	70	170	106	1	1	5	1	141.667	2	90	2	24.2215
212	2	45	2	1	1	3	2	2	2	3	2	2	150	140	135	100	90	70	2	2	1	2	1	2	3	0	0	1	0	1	1	0	0	2	1	2	1.7	67	180	78	1	1	3	1	141.667	2	86.6667	1	23.1834
213	2	21	1	1	2	5	3	2	2	4	2	2	150	140	150	90	90	90	2	2	1	2	1	2	6	1	1	1	1	1	0	0	0	2	3	2	1.68	70	210	120	1	1	5	1	146.667	2	90	2	24.8016
214	1	45	1	1	1	3	3	2	2	3	2	2	160	140	140	110	90	80	1	2	1	1	2	1	4	1	1	1	1	1	0	0	0	2	3	2	1.73	69	145	91	1	1	5	1	146.667	2	93.3333	2	23.0546
215	2	45	1	1	1	1	1	1	2	9	3	2	160	135	160	110	80	100	2	2	1	2	1	2	5	1	1	1	1	1	1	1	1	2	1	2	1.73	66	190	130	1	1	8	2	151.667	2	96.6667	2	22.0522
216	2	68	1	1	4	1	1	1	2	4	2	2	140	140	145	100	95	87	2	2	2	2	1	2	5	0	0	1	1	1	1	0	0	1	3	2	1.68	60	198	110	1	3	4	1	141.667	2	94	2	21.2585
217	2	60	1	1	1	1	1	1	2	5	2	1	160	130	130	110	70	90	2	2	1	2	2	2	6	1	1	1	1	1	1	1	0	2	3	2	1.65	64	202	157	1	3	7	2	140	2	90	2	23.5078
218	1	40	1	1	1	5	3	2	2	3	2	2	130	140	130	80	100	90	2	2	1	1	1	2	3	1	1	1	1	1	1	1	0	2	1	1	1.75	70	205	130	1	1	7	2	133.333	1	90	2	22.8571
219	2	26	1	1	2	5	3	2	2	2	1	2	150	110	120	100	90	80	2	2	2	2	1	2	5	1	1	1	1	1	1	1	0	2	1	2	1.58	50	189	150	1	1	7	2	126.667	1	90	2	20.0288
220	2	45	1	1	3	1	1	2	2	3	1	2	130	140	140	90	90	90	2	2	2	2	1	2	4	1	1	1	1	1	1	1	1	1	1	2	1.68	65	203	100	1	1	8	2	136.667	1	90	2	23.03
221	2	70	1	1	2	1	5	1	2	1	2	2	120	125	140	90	80	90	2	2	1	2	2	1	6	0	1	1	1	1	0	1	1	2	1	2	1.67	65	240	120	1	3	6	1	128.333	1	86.6667	1	23.3067
223	2	56	1	1	1	4	5	2	2	2	2	2	160	180	160	120	100	90	2	2	2	2	1	2	4	0	1	1	0	1	0	0	1	2	1	2	1.65	65	180	110	1	2	4	1	166.667	2	103.333	2	23.8751
224	2	60	1	2	2	1	5	2	2	0.66	2	1	120	130	140	90	90	90	2	2	1	2	2	1	5	1	1	1	1	1	1	1	0	2	1	1	1.75	75	197	104	1	2	7	2	130	1	90	2	24.4898
256	2	55	2	1	1	2	5	2	2	4	2	2	140	120	130	100	90	85	2	2	1	2	1	1	3	1	1	1	1	1	1	1	1	2	1	1	1.68	65	230	200	1	2	8	2	130	1	91.6667	2	23.03
266	2	54	1	2	2	5	3	2	2	7	1	1	130	140	140	80	100	90	2	2	1	2	1	2	7	1	1	1	0	0	1	1	1	2	1	1	1.75	74	210	145	1	2	6	1	136.667	1	90	2	24.1633
267	2	85	1	1	2	1	1	1	2	15	2	2	210	180	150	100	90	80	2	2	2	2	1	2	4	1	1	1	1	1	1	1	1	2	3	2	1.69	71	307	97	1	3	8	2	180	2	90	2	24.8591
274	2	65	1	3	1	3	5	2	2	13	2	2	190	110	170	120	70	100	2	2	1	2	2	2	3	1	1	1	1	0	1	1	0	2	1	1	1.8	80	270	88	1	2	6	1	156.667	2	96.6667	2	24.6914
316	1	49	1	3	1	3	4	2	2	2	2	2	130	120	130	80	90	70	2	2	2	2	1	1	5	0	1	1	1	1	1	0	0	2	1	1	1.65	61	240	120	1	2	5	1	126.667	1	80	1	22.4059
317	1	60	2	1	1	4	1	1	2	8	3	2	140	120	130	90	90	90	1	2	1	1	1	1	6	1	1	1	1	1	1	1	1	2	1	1	1.75	68	240	150	1	2	8	2	130	1	90	2	22.2041
318	2	35	3	1	2	5	4	2	2	6	3	2	150	150	200	110	90	110	2	2	1	2	1	1	3	1	1	1	1	1	1	1	1	2	1	2	1.65	64	180	98	1	1	8	2	166.667	2	103.333	2	23.5078
319	2	68	1	1	3	2	2	1	2	10	2	2	180	150	110	120	90	90	2	2	2	2	1	1	5	1	1	1	1	1	1	1	1	2	1	2	1.62	58	170	130	1	3	8	2	146.667	2	100	2	22.1003
320	2	36	1	1	2	4	2	2	2	3	3	2	170	100	190	110	80	90	2	2	1	2	1	1	5	0	0	0	0	1	1	0	0	2	1	2	1.68	64	190	110	1	1	2	1	153.333	2	93.3333	2	22.6757
321	2	62	1	1	1	3	1	1	2	7	3	2	130	140	130	80	90	85	2	2	1	2	2	1	3	1	1	1	1	1	1	1	1	2	1	1	1.63	60	180	140	1	2	8	2	133.333	1	85	1	22.5827
322	2	58	1	1	1	3	2	1	2	5	3	2	180	130	150	110	100	110	2	2	2	2	1	1	3	1	1	0	0	1	1	0	0	2	1	2	1.75	78	180	120	1	2	4	1	153.333	2	106.667	2	25.4694
323	2	48	3	2	1	4	4	2	2	8	3	2	140	130	120	90	90	70	2	2	1	2	1	1	5	1	1	0	0	1	0	0	0	2	1	2	1.59	61	170	112	1	2	3	1	130	1	83.3333	1	24.1288
[truncated: 7 more columns]
